# Supplementary material for: Bis[benzyl N′-(1H-indol-3-ylmethyl­ene)hydrazinecarbodithio­ato-κ2 N′,S]nickel(II) N,N-dimethyl­formamide disolvate
Source: Acta Crystallogr Sect E Struct Rep Online. 2008 Nov 26;64(Pt 12):m1615. doi: 10.1107/S1600536808038580 (PMC2959798; doi:10.1107/S1600536808038580)
Supplement: Supplementary file 1 [file e-64-m1615-sup1.cif]

##############################################################################
###                                                                        ###
###        Electronic paper (Acta Crystallographica Section E)             ###
###                                                                        ###
##############################################################################
#                                                                            #
# This CIF contains the data in a paper accepted for publication in Acta     #
# Crystallographica Section E. It conforms to the requirements of Notes      #
# for Authors for Section E, and has been peer reviewed under the auspices   #
# of the IUCr Commission on Journals.                                        #
#                                                                            #
# Full details of the Crystallographic Information File format               #
# are given in the paper "The Crystallographic Information File (CIF):       #
# a New Standard Archive File for Crystallography" by S. R. Hall, F. H.      #
# Allen and I. D. Brown [Acta Cryst. (1991), A47, 655-685].                  #
#                                                                            #
# The current version of the core CIF dictionary is obtainable from          #
# ftp://ftp.iucr.org/pub/cif_core.dic. The current version number is 2.4.    #
#                                                                            #
# Software is freely available for graphical display of the structure(s) in  #
# this CIF.  For information consult the CIF home page http://www.iucr.org/  #
# cif/home.html                                                              #
#                                                                            #
# This file may be used for bona fide research purposes within the           #
# scientific community so long as proper attribution is given to the journal # 
# article from which it was obtained.                                        #
#                                                                            #
##############################################################################
                                             
data_global
_audit_creation_method     SHELXL-97
_journal_date_recd_electronic     2008-11-15
_journal_date_accepted     2008-11-19
_journal_name_full     'Acta Crystallographica, Section E'
_journal_year     2008
_journal_volume     64
_journal_issue     12
_journal_page_first     m1615
_journal_page_last     m1615
_journal_paper_category     QM
_journal_coeditor_code     HB2849
_publ_contact_author
;
Dr. Seik Weng Ng
Department of Chemistry
University of Malaya
50603 Kuala Lumpur
Malaysia
;
_publ_contact_author_email     seikweng@um.edu.my
_publ_contact_author_fax     '03 7967 4193'
_publ_contact_author_phone     '03 7967 6778'
_publ_section_title
;\
Bis[benzyl
<i>N</i>'-(1<i>H</i>-indol-3-ylmethylene)hydrazinecarbodithioato-\
\k^2^<i>N</i>',<i>S</i>]nickel(II) <i>N</i>,<i>N</i>-dimethylformamide
disolvate
;
loop_
    _publ_author_name
    _publ_author_address
    'Khaledi, Hamid'
;
Department of Chemistry
University of Malaya
50603 Kuala Lumpur
Malaysia
;
    'Mohd Ali, Hapipah'
;
Department of Chemistry
University of Malaya
50603 Kuala Lumpur
Malaysia
;
    'Ng, Seik Weng'
;
Department of Chemistry
University of Malaya
50603 Kuala Lumpur
Malaysia
;
data_I
_audit_creation_method     SHELXL-97
_chemical_name_systematic
;
Bis[benzyl <i>N</i>'-(1<i>H</i>-indol-3-ylmethylene)hydrazinecarbodithioato-
\k^2^<i>N</i>',<i>S</i>]nickel(II) <i>N</i>,<i>N</i>-dimethylformamide
disolvate
;
_chemical_name_common     ?
_chemical_formula_moiety     'C34 H28 N6 Ni S4, 2(C3 H7 N O)'
_chemical_formula_sum     'C40 H42 N8 Ni O2 S4'
_chemical_formula_iupac     '[Ni (C17 H14 N3 S2)2], 2C3 H7 N O'
_chemical_formula_weight     853.77
_chemical_melting_point     ?
_symmetry_cell_setting     Monoclinic
_symmetry_space_group_name_H-M     'P 21/c'
_symmetry_space_group_name_Hall     '-P 2ybc'
loop_
    _symmetry_equiv_pos_as_xyz
    'x, y, z'
    '-x, y+1/2, -z+1/2'
    '-x, -y, -z'
    'x, -y-1/2, z-1/2'
_cell_length_a     10.3808(3)
_cell_length_b     20.0219(7)
_cell_length_c     10.7831(3)
_cell_angle_alpha     90.00
_cell_angle_beta     117.921(2)
_cell_angle_gamma     90.00
_cell_volume     1980.30(10)
_cell_formula_units_Z     2
_cell_measurement_reflns_used     1450
_cell_measurement_theta_min     2.2
_cell_measurement_theta_max     22.7
_cell_measurement_temperature     100(2)
_exptl_crystal_description     Block
_exptl_crystal_colour     Brown
_exptl_crystal_size_max     0.12
_exptl_crystal_size_mid     0.12
_exptl_crystal_size_min     0.06
_exptl_crystal_density_diffrn     1.432
_exptl_crystal_density_meas     ?
_exptl_crystal_density_method     'not measured'
_exptl_crystal_F_000     892
_exptl_absorpt_coefficient_mu     0.748
_exptl_absorpt_correction_type     Multi-scan
_exptl_absorpt_process_details     '(SADABS; Sheldrick, 1996)'
_exptl_absorpt_correction_T_min     0.916
_exptl_absorpt_correction_T_max     0.957
_diffrn_ambient_temperature     100(2)
_diffrn_radiation_type     MoK\a
_diffrn_radiation_wavelength     0.71073
_diffrn_radiation_source     'fine-focus sealed tube'
_diffrn_radiation_monochromator     graphite
_diffrn_measurement_device_type     'Bruker SMART APEX CCD'
_diffrn_measurement_method     \w
_diffrn_detector_area_resol_mean     ?
_diffrn_reflns_number     13342
_diffrn_reflns_av_R_equivalents     0.0619
_diffrn_reflns_av_sigmaI/netI     0.0576
_diffrn_reflns_theta_min     2.03
_diffrn_reflns_theta_max     25.00
_diffrn_reflns_theta_full     25.00
_diffrn_measured_fraction_theta_max     1.000
_diffrn_measured_fraction_theta_full     1.000
_diffrn_reflns_limit_h_min     -12
_diffrn_reflns_limit_h_max     12
_diffrn_reflns_limit_k_min     -23
_diffrn_reflns_limit_k_max     23
_diffrn_reflns_limit_l_min     -12
_diffrn_reflns_limit_l_max     12
_diffrn_standards_number     0
_diffrn_standards_interval_count     0
_diffrn_standards_interval_time     0
_diffrn_standards_decay_%     0
_reflns_number_total     3481
_reflns_number_gt     2615
_reflns_threshold_expression     I>2\s(I)
_refine_ls_structure_factor_coef     Fsqd
_refine_ls_matrix_type     full
_refine_ls_R_factor_all     0.0607
_refine_ls_R_factor_gt     0.0398
_refine_ls_wR_factor_gt     0.0848
_refine_ls_wR_factor_ref     0.0942
_refine_ls_goodness_of_fit_ref     1.030
_refine_ls_restrained_S_all     1.030
_refine_ls_number_reflns     3481
_refine_ls_number_parameters     252
_refine_ls_number_restraints     0
_refine_ls_hydrogen_treatment     constr
_refine_ls_weighting_scheme     calc
_refine_ls_weighting_details
         'calc w=1/[\s^2^(Fo^2^)+(0.0396P)^2^+0.2888P] where P=(Fo^2^+2Fc^2^)/3'
_atom_sites_solution_hydrogens     geom
_atom_sites_solution_primary     direct
_atom_sites_solution_secondary     difmap
_refine_ls_shift/su_max     0.001
_refine_ls_shift/su_mean     0.001
_refine_diff_density_max     0.503
_refine_diff_density_min     -0.293
_refine_ls_extinction_method     none
_refine_ls_extinction_coef     ?
loop_
    _atom_type_symbol
    _atom_type_description
    _atom_type_scat_dispersion_real
    _atom_type_scat_dispersion_imag
    _atom_type_scat_source
    'C' 'C' 0.0033 0.0016
                         'International Tables Vol C Tables 4.2.6.8 and 6.1.1.4'
    'H' 'H' 0.0000 0.0000
                         'International Tables Vol C Tables 4.2.6.8 and 6.1.1.4'
    'N' 'N' 0.0061 0.0033
                         'International Tables Vol C Tables 4.2.6.8 and 6.1.1.4'
    'O' 'O' 0.0106 0.0060
                         'International Tables Vol C Tables 4.2.6.8 and 6.1.1.4'
    'S' 'S' 0.1246 0.1234
                         'International Tables Vol C Tables 4.2.6.8 and 6.1.1.4'
    'Ni' 'Ni' 0.3393 1.1124
                         'International Tables Vol C Tables 4.2.6.8 and 6.1.1.4'
_computing_data_collection     'APEX2 (Bruker, 2007)'
_computing_cell_refinement     'SAINT (Bruker, 2007)'
_computing_data_reduction     'SAINT (Bruker, 2007)'
_computing_structure_solution     'SHELXS97 (Sheldrick, 2008)'
_computing_structure_refinement     'SHELXL97 (Sheldrick, 2008)'
_computing_molecular_graphics     'X-SEED (Barbour, 2001)'
_computing_publication_material     'pubCIF (Westrip, 2008)'
loop_
    _atom_site_type_symbol
    _atom_site_label
    _atom_site_fract_x
    _atom_site_fract_y
    _atom_site_fract_z
    _atom_site_U_iso_or_equiv
    _atom_site_adp_type
    _atom_site_calc_flag
    _atom_site_refinement_flags
    _atom_site_occupancy
    _atom_site_disorder_assembly
    _atom_site_disorder_group
    Ni Ni1 0.5000 0.5000 0.5000 0.01710(15) Uani d S 1 . .
    S S1 0.48640(8) 0.60841(4) 0.48343(8) 0.0236(2) Uani d . 1 . .
    S S2 0.38426(8) 0.70431(4) 0.62163(8) 0.0234(2) Uani d . 1 . .
    O O1 0.1755(3) 0.56685(12) 1.1091(2) 0.0472(7) Uani d . 1 . .
    N N1 0.2818(3) 0.49406(11) 0.9618(2) 0.0220(6) Uani d . 1 . .
    H H1 0.2520 0.5191 1.0105 0.026 Uiso calc R 1 . .
    N N2 0.4331(2) 0.51020(11) 0.6371(2) 0.0182(5) Uani d . 1 . .
    N N3 0.3953(2) 0.57357(11) 0.6685(2) 0.0192(5) Uani d . 1 . .
    N N4 0.0849(3) 0.57529(12) 1.2634(2) 0.0252(6) Uani d . 1 . .
    C C1 0.2942(3) 0.42563(14) 0.9707(3) 0.0192(6) Uani d . 1 . .
    C C2 0.2658(3) 0.38131(15) 1.0548(3) 0.0232(7) Uani d . 1 . .
    H H2 0.2351 0.3967 1.1200 0.028 Uiso calc R 1 . .
    C C3 0.2842(3) 0.31463(15) 1.0393(3) 0.0260(7) Uani d . 1 . .
    H H3 0.2647 0.2832 1.0945 0.031 Uiso calc R 1 . .
    C C4 0.3308(3) 0.29162(15) 0.9445(3) 0.0250(7) Uani d . 1 . .
    H H4 0.3412 0.2450 0.9354 0.030 Uiso calc R 1 . .
    C C5 0.3621(3) 0.33626(15) 0.8636(3) 0.0219(7) Uani d . 1 . .
    H H5 0.3955 0.3205 0.8005 0.026 Uiso calc R 1 . .
    C C6 0.3437(3) 0.40438(14) 0.8763(3) 0.0187(6) Uani d . 1 . .
    C C7 0.3625(3) 0.46401(14) 0.8099(3) 0.0188(6) Uani d . 1 . .
    C C8 0.3220(3) 0.51697(15) 0.8678(3) 0.0223(7) Uani d . 1 . .
    H H8 0.3227 0.5627 0.8443 0.027 Uiso calc R 1 . .
    C C9 0.4138(3) 0.46239(15) 0.7091(3) 0.0198(7) Uani d . 1 . .
    H H9 0.4382 0.4191 0.6907 0.024 Uiso calc R 1 . .
    C C10 0.4193(3) 0.62076(14) 0.6009(3) 0.0191(6) Uani d . 1 . .
    C C11 0.3353(3) 0.70343(15) 0.7620(3) 0.0245(7) Uani d . 1 . .
    H H11A 0.4028 0.6726 0.8354 0.029 Uiso calc R 1 . .
    H H11B 0.3535 0.7487 0.8039 0.029 Uiso calc R 1 . .
    C C12 0.1817(3) 0.68378(14) 0.7277(3) 0.0206(7) Uani d . 1 . .
    C C13 0.0673(3) 0.68232(15) 0.5927(3) 0.0259(7) Uani d . 1 . .
    H H13 0.0838 0.6939 0.5159 0.031 Uiso calc R 1 . .
    C C14 -0.0716(3) 0.66398(16) 0.5687(3) 0.0309(8) Uani d . 1 . .
    H H14 -0.1490 0.6622 0.4754 0.037 Uiso calc R 1 . .
    C C15 -0.0977(3) 0.64846(16) 0.6793(3) 0.0320(8) Uani d . 1 . .
    H H15 -0.1930 0.6364 0.6627 0.038 Uiso calc R 1 . .
    C C16 0.0152(3) 0.65049(15) 0.8139(3) 0.0291(8) Uani d . 1 . .
    H H16 -0.0020 0.6398 0.8908 0.035 Uiso calc R 1 . .
    C C17 0.1540(3) 0.66816(15) 0.8379(3) 0.0243(7) Uani d . 1 . .
    H H17 0.2312 0.6696 0.9313 0.029 Uiso calc R 1 . .
    C C18 0.1381(4) 0.54196(18) 1.1919(3) 0.0376(9) Uani d . 1 . .
    H H18 0.1485 0.4950 1.2054 0.045 Uiso calc R 1 . .
    C C19 0.0701(3) 0.64730(15) 1.2501(3) 0.0289(8) Uani d . 1 . .
    H H19A 0.0755 0.6616 1.1658 0.043 Uiso calc R 1 . .
    H H19B 0.1489 0.6684 1.3329 0.043 Uiso calc R 1 . .
    H H19C -0.0241 0.6606 1.2427 0.043 Uiso calc R 1 . .
    C C20 0.0490(3) 0.54232(15) 1.3634(3) 0.0293(7) Uani d . 1 . .
    H H20A 0.0590 0.4939 1.3579 0.044 Uiso calc R 1 . .
    H H20B -0.0516 0.5531 1.3412 0.044 Uiso calc R 1 . .
    H H20C 0.1154 0.5578 1.4584 0.044 Uiso calc R 1 . .
loop_
    _atom_site_aniso_label
    _atom_site_aniso_U_11
    _atom_site_aniso_U_22
    _atom_site_aniso_U_33
    _atom_site_aniso_U_12
    _atom_site_aniso_U_13
    _atom_site_aniso_U_23
    Ni1 0.0178(3) 0.0178(3) 0.0192(3) -0.0001(2) 0.0116(2) -0.0001(2)
    S1 0.0326(5) 0.0197(4) 0.0292(4) 0.0005(3) 0.0234(4) 0.0002(3)
    S2 0.0297(5) 0.0183(4) 0.0296(4) -0.0010(3) 0.0201(4) -0.0016(3)
    O1 0.0752(19) 0.0443(17) 0.0405(14) 0.0204(13) 0.0424(14) 0.0058(12)
    N1 0.0274(14) 0.0212(15) 0.0242(13) -0.0007(11) 0.0178(11) -0.0028(11)
    N2 0.0186(13) 0.0152(14) 0.0220(12) 0.0001(10) 0.0106(10) -0.0005(10)
    N3 0.0197(13) 0.0175(14) 0.0223(13) 0.0009(10) 0.0114(11) -0.0031(10)
    N4 0.0265(15) 0.0263(16) 0.0239(13) 0.0015(11) 0.0129(12) -0.0056(11)
    C1 0.0192(16) 0.0213(17) 0.0180(14) -0.0012(13) 0.0094(12) 0.0003(12)
    C2 0.0225(17) 0.0289(19) 0.0212(15) -0.0016(14) 0.0128(13) 0.0023(13)
    C3 0.0232(17) 0.030(2) 0.0264(16) 0.0009(14) 0.0128(14) 0.0100(14)
    C4 0.0229(17) 0.0197(17) 0.0319(17) 0.0021(13) 0.0123(14) 0.0079(13)
    C5 0.0188(16) 0.0253(18) 0.0229(15) 0.0023(13) 0.0110(13) 0.0003(13)
    C6 0.0129(15) 0.0237(18) 0.0205(15) 0.0019(12) 0.0088(12) 0.0023(12)
    C7 0.0172(16) 0.0200(17) 0.0203(15) -0.0010(12) 0.0098(13) -0.0001(12)
    C8 0.0243(17) 0.0242(18) 0.0217(15) -0.0019(13) 0.0134(13) 0.0033(12)
    C9 0.0172(16) 0.0201(18) 0.0237(16) 0.0008(12) 0.0107(13) -0.0002(12)
    C10 0.0162(16) 0.0222(17) 0.0183(14) -0.0012(12) 0.0076(12) -0.0008(12)
    C11 0.0304(18) 0.0232(18) 0.0263(16) -0.0054(14) 0.0186(14) -0.0074(13)
    C12 0.0251(17) 0.0148(16) 0.0282(16) 0.0002(13) 0.0177(14) -0.0055(12)
    C13 0.0301(19) 0.0247(18) 0.0265(17) 0.0025(14) 0.0164(15) -0.0007(13)
    C14 0.0224(18) 0.032(2) 0.0314(18) 0.0053(14) 0.0071(15) -0.0008(15)
    C15 0.0232(18) 0.031(2) 0.044(2) 0.0045(14) 0.0177(16) 0.0048(15)
    C16 0.0322(19) 0.0273(19) 0.0366(19) 0.0018(14) 0.0234(16) 0.0042(14)
    C17 0.0246(18) 0.0256(18) 0.0264(16) -0.0007(14) 0.0150(14) -0.0043(13)
    C18 0.048(2) 0.034(2) 0.0333(19) 0.0081(17) 0.0206(18) -0.0021(16)
    C19 0.034(2) 0.028(2) 0.0260(17) 0.0037(15) 0.0150(15) -0.0037(14)
    C20 0.0300(18) 0.029(2) 0.0324(18) -0.0026(14) 0.0177(15) -0.0049(14)
loop_
    _geom_bond_atom_site_label_1
    _geom_bond_atom_site_label_2
    _geom_bond_site_symmetry_2
    _geom_bond_distance
    _geom_bond_publ_flag
    Ni1 N2 3_666 1.916(2) ?
    Ni1 N2 . 1.916(2) yes
    Ni1 S1 . 2.1770(7) yes
    Ni1 S1 3_666 2.1770(7) ?
    S1 C10 . 1.725(3) ?
    S2 C10 . 1.748(3) ?
    S2 C11 . 1.808(3) ?
    O1 C18 . 1.233(4) ?
    N1 C8 . 1.346(3) ?
    N1 C1 . 1.375(3) ?
    N1 H1 . 0.8800 ?
    N2 C9 . 1.306(3) ?
    N2 N3 . 1.416(3) ?
    N3 C10 . 1.287(3) ?
    N4 C18 . 1.321(4) ?
    N4 C20 . 1.454(4) ?
    N4 C19 . 1.450(4) ?
    C1 C2 . 1.395(4) ?
    C1 C6 . 1.404(4) ?
    C2 C3 . 1.370(4) ?
    C2 H2 . 0.9500 ?
    C3 C4 . 1.398(4) ?
    C3 H3 . 0.9500 ?
    C4 C5 . 1.390(4) ?
    C4 H4 . 0.9500 ?
    C5 C6 . 1.393(4) ?
    C5 H5 . 0.9500 ?
    C6 C7 . 1.451(4) ?
    C7 C8 . 1.391(4) ?
    C7 C9 . 1.418(4) ?
    C8 H8 . 0.9500 ?
    C9 H9 . 0.9500 ?
    C11 C12 . 1.511(4) ?
    C11 H11A . 0.9900 ?
    C11 H11B . 0.9900 ?
    C12 C17 . 1.383(4) ?
    C12 C13 . 1.382(4) ?
    C13 C14 . 1.390(4) ?
    C13 H13 . 0.9500 ?
    C14 C15 . 1.377(4) ?
    C14 H14 . 0.9500 ?
    C15 C16 . 1.375(4) ?
    C15 H15 . 0.9500 ?
    C16 C17 . 1.385(4) ?
    C16 H16 . 0.9500 ?
    C17 H17 . 0.9500 ?
    C18 H18 . 0.9500 ?
    C19 H19A . 0.9800 ?
    C19 H19B . 0.9800 ?
    C19 H19C . 0.9800 ?
    C20 H20A . 0.9800 ?
    C20 H20B . 0.9800 ?
    C20 H20C . 0.9800 ?
loop_
    _geom_angle_atom_site_label_1
    _geom_angle_atom_site_label_2
    _geom_angle_atom_site_label_3
    _geom_angle_site_symmetry_1
    _geom_angle_site_symmetry_3
    _geom_angle
    _geom_angle_publ_flag
    N2 Ni1 N2 3_666 . 180.0 ?
    N2 Ni1 S1 3_666 . 94.36(7) ?
    N2 Ni1 S1 . . 85.64(7) ?
    N2 Ni1 S1 3_666 3_666 85.64(7) ?
    N2 Ni1 S1 . 3_666 94.36(7) ?
    S1 Ni1 S1 . 3_666 180.0 ?
    C10 S1 Ni1 . . 96.64(10) ?
    C10 S2 C11 . . 104.76(13) ?
    C8 N1 C1 . . 109.9(2) ?
    C8 N1 H1 . . 125.1 ?
    C1 N1 H1 . . 125.1 ?
    C9 N2 N3 . . 112.2(2) ?
    C9 N2 Ni1 . . 126.4(2) ?
    N3 N2 Ni1 . . 121.46(17) ?
    C10 N3 N2 . . 111.9(2) ?
    C18 N4 C20 . . 121.8(3) ?
    C18 N4 C19 . . 119.9(3) ?
    C20 N4 C19 . . 118.2(2) ?
    N1 C1 C2 . . 129.6(3) ?
    N1 C1 C6 . . 107.8(2) ?
    C2 C1 C6 . . 122.6(3) ?
    C3 C2 C1 . . 117.2(3) ?
    C3 C2 H2 . . 121.4 ?
    C1 C2 H2 . . 121.4 ?
    C2 C3 C4 . . 121.7(3) ?
    C2 C3 H3 . . 119.2 ?
    C4 C3 H3 . . 119.2 ?
    C5 C4 C3 . . 120.7(3) ?
    C5 C4 H4 . . 119.7 ?
    C3 C4 H4 . . 119.7 ?
    C4 C5 C6 . . 119.0(3) ?
    C4 C5 H5 . . 120.5 ?
    C6 C5 H5 . . 120.5 ?
    C5 C6 C1 . . 118.8(3) ?
    C5 C6 C7 . . 134.5(3) ?
    C1 C6 C7 . . 106.7(2) ?
    C8 C7 C9 . . 131.5(3) ?
    C8 C7 C6 . . 105.5(2) ?
    C9 C7 C6 . . 123.0(3) ?
    N1 C8 C7 . . 110.1(3) ?
    N1 C8 H8 . . 125.0 ?
    C7 C8 H8 . . 125.0 ?
    N2 C9 C7 . . 131.1(3) ?
    N2 C9 H9 . . 114.5 ?
    C7 C9 H9 . . 114.5 ?
    N3 C10 S1 . . 124.2(2) ?
    N3 C10 S2 . . 121.5(2) ?
    S1 C10 S2 . . 114.26(16) ?
    C12 C11 S2 . . 118.4(2) ?
    C12 C11 H11A . . 107.7 ?
    S2 C11 H11A . . 107.7 ?
    C12 C11 H11B . . 107.7 ?
    S2 C11 H11B . . 107.7 ?
    H11A C11 H11B . . 107.1 ?
    C17 C12 C13 . . 118.5(3) ?
    C17 C12 C11 . . 118.0(2) ?
    C13 C12 C11 . . 123.5(3) ?
    C12 C13 C14 . . 120.4(3) ?
    C12 C13 H13 . . 119.8 ?
    C14 C13 H13 . . 119.8 ?
    C15 C14 C13 . . 120.4(3) ?
    C15 C14 H14 . . 119.8 ?
    C13 C14 H14 . . 119.8 ?
    C14 C15 C16 . . 119.4(3) ?
    C14 C15 H15 . . 120.3 ?
    C16 C15 H15 . . 120.3 ?
    C15 C16 C17 . . 120.2(3) ?
    C15 C16 H16 . . 119.9 ?
    C17 C16 H16 . . 119.9 ?
    C12 C17 C16 . . 121.0(3) ?
    C12 C17 H17 . . 119.5 ?
    C16 C17 H17 . . 119.5 ?
    O1 C18 N4 . . 125.3(3) ?
    O1 C18 H18 . . 117.3 ?
    N4 C18 H18 . . 117.3 ?
    N4 C19 H19A . . 109.5 ?
    N4 C19 H19B . . 109.5 ?
    H19A C19 H19B . . 109.5 ?
    N4 C19 H19C . . 109.5 ?
    H19A C19 H19C . . 109.5 ?
    H19B C19 H19C . . 109.5 ?
    N4 C20 H20A . . 109.5 ?
    N4 C20 H20B . . 109.5 ?
    H20A C20 H20B . . 109.5 ?
    N4 C20 H20C . . 109.5 ?
    H20A C20 H20C . . 109.5 ?
    H20B C20 H20C . . 109.5 ?
loop_
    _geom_torsion_atom_site_label_1
    _geom_torsion_atom_site_label_2
    _geom_torsion_atom_site_label_3
    _geom_torsion_atom_site_label_4
    _geom_torsion_site_symmetry_1
    _geom_torsion_site_symmetry_2
    _geom_torsion_site_symmetry_3
    _geom_torsion_site_symmetry_4
    _geom_torsion
    _geom_torsion_publ_flag
    N2 Ni1 S1 C10 3_666 . . . 177.84(11) ?
    N2 Ni1 S1 C10 . . . . -2.16(11) ?
    S1 Ni1 N2 C9 . . . . -177.9(2) ?
    S1 Ni1 N2 C9 3_666 . . . 2.1(2) ?
    S1 Ni1 N2 N3 . . . . 3.52(18) ?
    S1 Ni1 N2 N3 3_666 . . . -176.48(18) ?
    C9 N2 N3 C10 . . . . 177.8(2) ?
    Ni1 N2 N3 C10 . . . . -3.5(3) ?
    C8 N1 C1 C2 . . . . 179.3(3) ?
    C8 N1 C1 C6 . . . . -0.5(3) ?
    N1 C1 C2 C3 . . . . 178.4(3) ?
    C6 C1 C2 C3 . . . . -1.9(4) ?
    C1 C2 C3 C4 . . . . 0.7(4) ?
    C2 C3 C4 C5 . . . . 0.8(4) ?
    C3 C4 C5 C6 . . . . -1.2(4) ?
    C4 C5 C6 C1 . . . . 0.0(4) ?
    C4 C5 C6 C7 . . . . -178.9(3) ?
    N1 C1 C6 C5 . . . . -178.6(2) ?
    C2 C1 C6 C5 . . . . 1.5(4) ?
    N1 C1 C6 C7 . . . . 0.6(3) ?
    C2 C1 C6 C7 . . . . -179.3(3) ?
    C5 C6 C7 C8 . . . . 178.6(3) ?
    C1 C6 C7 C8 . . . . -0.5(3) ?
    C5 C6 C7 C9 . . . . -2.0(5) ?
    C1 C6 C7 C9 . . . . 179.0(2) ?
    C1 N1 C8 C7 . . . . 0.2(3) ?
    C9 C7 C8 N1 . . . . -179.2(3) ?
    C6 C7 C8 N1 . . . . 0.2(3) ?
    N3 N2 C9 C7 . . . . 0.1(4) ?
    Ni1 N2 C9 C7 . . . . -178.5(2) ?
    C8 C7 C9 N2 . . . . -2.8(5) ?
    C6 C7 C9 N2 . . . . 177.9(3) ?
    N2 N3 C10 S1 . . . . 1.1(3) ?
    N2 N3 C10 S2 . . . . -179.25(17) ?
    Ni1 S1 C10 N3 . . . . 1.2(2) ?
    Ni1 S1 C10 S2 . . . . -178.47(13) ?
    C11 S2 C10 N3 . . . . 6.4(3) ?
    C11 S2 C10 S1 . . . . -173.95(15) ?
    C10 S2 C11 C12 . . . . -80.3(2) ?
    S2 C11 C12 C17 . . . . 165.3(2) ?
    S2 C11 C12 C13 . . . . -16.5(4) ?
    C17 C12 C13 C14 . . . . -1.5(4) ?
    C11 C12 C13 C14 . . . . -179.7(3) ?
    C12 C13 C14 C15 . . . . 1.4(5) ?
    C13 C14 C15 C16 . . . . -0.7(5) ?
    C14 C15 C16 C17 . . . . 0.1(5) ?
    C13 C12 C17 C16 . . . . 0.9(4) ?
    C11 C12 C17 C16 . . . . 179.2(3) ?
    C15 C16 C17 C12 . . . . -0.2(5) ?
    C20 N4 C18 O1 . . . . -177.4(3) ?
    C19 N4 C18 O1 . . . . -1.6(5) ?
loop_
    _geom_hbond_atom_site_label_D
    _geom_hbond_atom_site_label_H
    _geom_hbond_atom_site_label_A
    _geom_hbond_site_symmetry_A
    _geom_hbond_distance_DH
    _geom_hbond_distance_HA
    _geom_hbond_distance_DA
    _geom_hbond_angle_DHA
    _geom_hbond_publ_flag
    N1 H1 O1 . 0.88 1.86 2.739(3) 175 no
