# Supplementary material for: Bis[benzyl N′-(1H-indol-3-ylmethyl­ene)hydrazinecarbodithio­ato-κ2 N′,S]nickel(II) N,N-dimethyl­formamide disolvate
Source: Acta Crystallogr Sect E Struct Rep Online. 2008 Nov 26;64(Pt 12):m1615. doi: 10.1107/S1600536808038580 (PMC2959798; doi:10.1107/S1600536808038580)
Supplement: Supplementary file 2 [file e-64-m1615-Isup2.hkl]

# 
# h,k,l, Fc-squared, Fo-squared, sigma(Fo-squared) and status flag 
# 
data_I
_shelx_title '  P21/c' 
_shelx_refln_list_code          4 
_shelx_F_calc_maximum      372.49 
_exptl_crystal_F_000       892.00 
_reflns_d_resolution_high  0.8409 
 
loop_ 
 _symmetry_equiv_pos_as_xyz 
 'x, y, z' 
 '-x, y+1/2, -z+1/2' 
 '-x, -y, -z' 
 'x, -y-1/2, z-1/2' 
 
_cell_length_a    10.3808 
_cell_length_b    20.0219 
_cell_length_c    10.7831 
_cell_angle_alpha  90.000 
_cell_angle_beta  117.921 
_cell_angle_gamma  90.000 
 
_shelx_F_squared_multiplier     1.000 
 
loop_ 
 _refln_index_h 
 _refln_index_k 
 _refln_index_l 
 _refln_F_squared_calc 
 _refln_F_squared_meas 
 _refln_F_squared_sigma 
 _refln_observed_status 
   1   0   0    15835.25    16609.03    669.05 o 
   2   0   0     6438.50     6609.67    127.52 o 
   3   0   0     1216.37     1312.06     40.57 o 
   4   0   0     1505.85     1613.28     50.52 o 
   5   0   0     3112.73     3041.37    103.85 o 
   6   0   0      916.41      905.00     70.10 o 
   7   0   0     2482.62     2445.55     93.81 o 
   8   0   0      685.98      786.76    106.47 o 
   9   0   0     3605.83     3914.56    234.32 o 
  10   0   0      781.89      823.20    128.85 o 
   1   1   0     1392.25     1460.86     55.97 o 
   2   1   0      693.87      746.06     19.30 o 
   3   1   0     9389.85     9747.37    138.83 o 
   4   1   0     3447.57     3531.39     76.83 o 
   5   1   0       25.31       13.06     10.03 o 
   6   1   0     1208.06     1164.08     38.51 o 
   7   1   0        1.42       14.93     16.90 o 
   8   1   0      174.60      119.62     40.01 o 
   9   1   0       13.08       73.45     40.35 o 
  10   1   0      154.74      203.59     74.33 o 
   0   2   0    11113.61    10655.54    392.23 o 
   1   2   0     6801.82     6790.94    102.64 o 
   2   2   0     3597.37     3609.85     76.84 o 
   3   2   0     6143.97     5960.33     91.64 o 
   4   2   0     4589.88     4417.14     76.25 o 
   5   2   0     3059.95     2940.00     72.56 o 
   6   2   0      452.96      426.28     39.63 o 
   7   2   0        4.27        7.09     16.15 o 
   8   2   0       75.35       34.43     55.23 o 
   9   2   0      135.88      108.06     42.45 o 
  10   2   0      225.60      129.63     47.67 o 
   1   3   0      134.62      161.37     11.12 o 
   2   3   0     6107.22     6095.91    120.37 o 
   3   3   0     1452.58     1623.36     62.69 o 
   4   3   0      631.48      694.31     24.23 o 
   5   3   0      779.00      848.52     29.51 o 
   6   3   0      451.35      464.09     24.59 o 
   7   3   0      578.07      551.07     39.67 o 
   8   3   0       46.36      102.61     24.92 o 
   9   3   0        7.99       -8.81     23.77 o 
  10   3   0       12.46       23.21     37.81 o 
   1   4   0     8754.02     8796.04    160.02 o 
   2   4   0      706.37      693.82     34.94 o 
   3   4   0      264.10      271.15     23.95 o 
   4   4   0       27.25       44.57     16.40 o 
   5   4   0       35.15       26.30     11.45 o 
   6   4   0      465.96      467.29     27.91 o 
   7   4   0        2.46        7.97     25.43 o 
   8   4   0       51.14       34.91     21.79 o 
   9   4   0       71.40       67.60     45.97 o 
  10   4   0       51.10       96.05     69.38 o 
   1   5   0     1412.81     1377.83     41.41 o 
   2   5   0     1227.59     1263.00     34.85 o 
   3   5   0      294.70      310.84     26.68 o 
   4   5   0      275.82      294.16     32.47 o 
   5   5   0       97.63      104.73     24.75 o 
   6   5   0        6.92       27.97     16.36 o 
   7   5   0      289.89      319.42     33.37 o 
   8   5   0       62.68       20.90     21.68 o 
   9   5   0        0.57      -16.46     24.71 o 
  10   5   0       34.91       42.29     33.56 o 
   0   6   0    17589.69    17046.53    520.30 o 
   1   6   0      573.46      668.13     30.49 o 
   2   6   0     1637.03     1646.52     58.08 o 
   3   6   0       32.16       36.54     15.45 o 
   4   6   0      332.56      312.99     30.27 o 
   5   6   0      579.55      526.37     43.30 o 
   6   6   0      120.10      100.39     21.76 o 
   7   6   0      109.06       64.95     22.39 o 
   8   6   0       27.30       12.89     19.93 o 
   9   6   0      335.59      377.58     57.28 o 
  10   6   0       16.62      -27.05     30.61 o 
   1   7   0     2077.86     2087.96     37.57 o 
   2   7   0     3249.32     3429.67     73.36 o 
   3   7   0      102.94      112.72     21.95 o 
   4   7   0      109.41      134.34     24.15 o 
   5   7   0      609.56      586.78     43.55 o 
   6   7   0      267.98      267.11     30.80 o 
   7   7   0       48.89       50.08     20.85 o 
   8   7   0      227.34      375.84     54.34 o 
   9   7   0        0.13       20.94     31.34 o 
  10   7   0       71.37       15.55     34.93 o 
   0   8   0      945.93     1179.78     77.77 o 
   1   8   0     8229.28     8289.31    138.26 o 
   2   8   0     5434.32     5303.56    105.50 o 
   3   8   0     4107.13     3973.57     69.99 o 
   4   8   0    12396.45    11828.23    241.06 o 
   5   8   0     4121.54     3776.76    110.11 o 
   6   8   0      767.41      785.31     54.07 o 
   7   8   0       96.04      115.55     25.96 o 
   8   8   0      665.34      668.79     50.91 o 
   9   8   0       13.35       16.12     24.66 o 
  10   8   0      171.95      113.80     42.96 o 
   1   9   0     1383.16     1359.29     36.92 o 
   2   9   0       52.93       50.42     15.89 o 
   3   9   0     2240.94     2413.73     63.74 o 
   4   9   0      832.50      747.75     52.18 o 
   5   9   0      385.47      351.67     38.43 o 
   6   9   0     1370.42     1366.43     70.26 o 
   7   9   0     1305.13     1419.71     66.36 o 
   8   9   0        7.56       39.41     23.65 o 
   9   9   0        0.49      -10.05     22.75 o 
  10   9   0      708.52      728.15    148.93 o 
   0  10   0     8540.09     8447.29    308.50 o 
   1  10   0    25616.10    25769.18    389.09 o 
   2  10   0      291.95      196.70     22.30 o 
   3  10   0      541.93      515.07     32.30 o 
   4  10   0     2214.10     2174.01     84.83 o 
   5  10   0     1765.68     1731.70     76.17 o 
   6  10   0     1707.19     1746.14    104.58 o 
   7  10   0     1047.31     1114.18     75.69 o 
   8  10   0      862.39      885.66     62.38 o 
   9  10   0      707.36      698.15     58.21 o 
   1  11   0       20.11       11.92     10.15 o 
   2  11   0     3094.51     2953.02    183.71 o 
   3  11   0     1535.17     1553.74     54.35 o 
   4  11   0       41.70       38.53     16.23 o 
   5  11   0        2.71      -16.44     16.85 o 
   6  11   0        0.59       40.37     24.39 o 
   7  11   0        1.64       -0.18     23.57 o 
   8  11   0      174.16      173.10     34.06 o 
   9  11   0        6.63       36.70     28.41 o 
   0  12   0      732.55      908.87     88.39 o 
   1  12   0      229.69      305.61     22.70 o 
   2  12   0      317.35      279.28     44.77 o 
   3  12   0     1772.84     1647.70     58.77 o 
   4  12   0     1769.48     1776.31     60.97 o 
   5  12   0     2152.29     2140.89     87.24 o 
   6  12   0      355.38      331.74     43.19 o 
   7  12   0      143.33      137.86     35.10 o 
   8  12   0       36.63       40.13     25.73 o 
   9  12   0       79.69       70.47     36.49 o 
   1  13   0      455.18      500.34     29.11 o 
   2  13   0      908.08      881.56     52.80 o 
   3  13   0      473.80      524.52     37.83 o 
   4  13   0      140.57      134.84     43.47 o 
   5  13   0      282.41      288.36     41.19 o 
   6  13   0     1104.17     1149.15     74.36 o 
   7  13   0      575.06      583.77     60.83 o 
   8  13   0       90.15       48.51     31.18 o 
   9  13   0       24.64       11.68     32.66 o 
   0  14   0     1037.08     1020.36    100.30 o 
   1  14   0      144.05      148.62     21.18 o 
   2  14   0       30.10       18.63     19.61 o 
   3  14   0      303.39      347.27     34.44 o 
   4  14   0       29.89       21.09     19.17 o 
   5  14   0       36.02       43.33     25.67 o 
   6  14   0       16.16      -23.52     24.01 o 
   7  14   0       21.11       -2.09     26.15 o 
   8  14   0       76.86       87.25     37.44 o 
   1  15   0        1.95       -6.87     23.32 o 
   2  15   0      754.34      852.97     57.93 o 
   3  15   0        0.01       -7.01     18.50 o 
   4  15   0       20.27       19.38     19.78 o 
   5  15   0        9.10       24.57     55.34 o 
   6  15   0      140.94      150.98     37.97 o 
   7  15   0      341.84      298.96     49.01 o 
   8  15   0      109.47      100.99     39.80 o 
   0  16   0      621.63      673.40     92.98 o 
   1  16   0      766.62      790.71    109.34 o 
   2  16   0       12.02       -6.82     23.92 o 
   3  16   0     1662.02     1673.87     69.78 o 
   4  16   0     1587.41     1483.97     75.68 o 
   5  16   0      370.16      427.89     59.22 o 
   6  16   0       18.92       15.35     28.58 o 
   7  16   0       52.48       62.08     35.68 o 
   8  16   0        3.88        9.16     32.33 o 
   1  17   0      430.02      436.76     58.63 o 
   2  17   0      494.42      601.92    135.60 o 
   3  17   0     1016.42      921.50     56.18 o 
   4  17   0        6.11       -5.69     24.88 o 
   5  17   0      193.05      169.34     39.44 o 
   6  17   0      920.61      850.54     91.71 o 
   7  17   0      155.32      105.16     48.16 o 
   0  18   0      992.52     1170.60    126.13 o 
   1  18   0     1195.40     1313.96     94.44 o 
   2  18   0     1307.17     1511.12    100.11 o 
   3  18   0     2857.38     3033.26    134.21 o 
   4  18   0     2278.66     2314.92    109.88 o 
   5  18   0     1318.41     1225.47     84.79 o 
   6  18   0      910.56      922.70     82.92 o 
   7  18   0      199.30      159.18     44.80 o 
   1  19   0        4.46        2.89     30.91 o 
   2  19   0       18.54      -38.25     27.05 o 
   3  19   0      108.24      117.46     48.45 o 
   4  19   0      545.24      468.81     81.03 o 
   5  19   0       24.38        1.16     29.05 o 
   6  19   0      132.41      152.96     76.13 o 
   0  20   0     1622.73     1733.94    160.85 o 
   1  20   0     1075.20     1194.66     96.28 o 
   2  20   0     1320.99     1348.58    101.50 o 
   3  20   0       55.88       34.10     30.79 o 
   4  20   0      151.44      157.80     42.37 o 
   5  20   0      255.78      200.23     46.13 o 
   1  21   0      213.56      218.07     51.25 o 
   2  21   0     1767.42     1783.99    261.65 o 
   3  21   0      341.41      314.91     65.19 o 
   4  21   0      185.86      118.69     51.58 o 
   5  21   0        5.25      -30.64     30.32 o 
   0  22   0      467.63      336.77     90.83 o 
   1  22   0      325.62      455.86     73.40 o 
   2  22   0       23.82       14.06     29.53 o 
   3  22   0      501.36      368.53     71.91 o 
   4  22   0      594.19      576.00    179.79 o 
   1  23   0       22.19       33.52     39.32 o 
   2  23   0      128.60      141.83     42.42 o 
 -11   1   1     1022.89     1153.71    109.50 o 
 -10   1   1     1596.71     1514.87    112.21 o 
  -9   1   1      911.23      854.55     82.62 o 
  -8   1   1     1856.72     1989.73     87.71 o 
  -7   1   1     3475.22     3452.66     72.46 o 
  -6   1   1      736.92      694.68     32.88 o 
  -5   1   1     2340.55     2250.09     48.47 o 
  -4   1   1       36.14       20.71      7.48 o 
  -3   1   1     8933.26     8952.31    116.11 o 
  -2   1   1     1325.37     1293.51     25.20 o 
  -1   1   1     1377.80     1588.42     56.17 o 
   0   1   1     1806.55     1959.75     26.43 o 
   1   1   1    18388.06    19577.94    252.74 o 
   2   1   1   138746.48   142165.06   1614.92 o 
   3   1   1    15228.48    15335.69    211.92 o 
   4   1   1     4111.21     4197.93     76.71 o 
   5   1   1        4.28       -2.66     11.18 o 
   6   1   1       36.64       35.61     15.36 o 
   7   1   1     2320.23     2372.44     84.03 o 
   8   1   1      160.85      145.62     42.96 o 
   9   1   1      618.54      524.13     72.10 o 
  10   1   1      188.07      150.29     50.07 o 
 -11   2   1      170.23      148.11     91.19 o 
 -10   2   1     1022.35     1258.21    131.51 o 
  -9   2   1      399.33      476.57     64.28 o 
  -8   2   1       69.35       91.37     28.84 o 
  -7   2   1      628.01      643.98     38.96 o 
  -6   2   1        0.39       -4.52     14.80 o 
  -5   2   1      161.39      175.50     19.30 o 
  -4   2   1      234.45      274.79     21.70 o 
  -3   2   1      154.60      156.78     15.04 o 
  -2   2   1    14168.43    14742.39    329.93 o 
  -1   2   1     9048.45    10040.09    176.95 o 
   0   2   1     1020.58     1016.75     20.29 o 
   1   2   1     4596.09     4728.04     63.82 o 
   2   2   1    14375.14    14707.19    199.82 o 
   3   2   1      290.06      263.93     23.53 o 
   4   2   1      164.83      179.34     17.50 o 
   5   2   1     1814.64     1874.55     48.58 o 
   6   2   1      142.63      155.50     26.14 o 
   7   2   1      285.73      227.63     29.32 o 
   8   2   1       24.89       -3.68     30.26 o 
   9   2   1       21.50       10.88     36.09 o 
  10   2   1        9.20       26.40     64.50 o 
 -11   3   1      267.87      203.49     58.62 o 
 -10   3   1       29.82       39.99     36.73 o 
  -9   3   1      371.53      357.26     54.76 o 
  -8   3   1       14.94       19.02     18.71 o 
  -7   3   1      223.56      214.39     27.32 o 
  -6   3   1       27.71       30.01     14.24 o 
  -5   3   1      908.91     1031.86     53.79 o 
  -4   3   1     5874.26     5949.69    111.69 o 
  -3   3   1      888.36      838.23     33.99 o 
  -2   3   1       79.40       56.45     10.52 o 
  -1   3   1     6374.70     6558.12     91.86 o 
   0   3   1       26.53       27.22      5.81 o 
   1   3   1       96.22      125.21     15.21 o 
   2   3   1     1272.22     1336.45     32.60 o 
   3   3   1      238.70      232.63     22.48 o 
   4   3   1     1115.84     1044.39     47.68 o 
   5   3   1     2846.58     2751.87     61.30 o 
   6   3   1     3592.91     3635.01     77.54 o 
   7   3   1       27.73       -3.56     18.08 o 
   8   3   1      658.60      737.03     61.83 o 
   9   3   1      224.38       87.25     42.56 o 
  10   3   1       11.00      -32.34     36.99 o 
 -11   4   1       24.39       35.62     45.56 o 
 -10   4   1       18.22       41.48     29.75 o 
  -9   4   1      128.74      107.32     33.28 o 
  -8   4   1       50.36       70.67     26.03 o 
  -7   4   1        4.12       10.27     16.51 o 
  -6   4   1      187.68      192.79     24.14 o 
  -5   4   1     1545.79     1546.71     50.43 o 
  -4   4   1     1293.70     1374.96     75.85 o 
  -3   4   1       54.74       54.84     14.33 o 
  -2   4   1      880.64      823.74     21.99 o 
  -1   4   1      406.92      452.39     15.29 o 
   0   4   1    31406.56    31974.76    408.38 o 
   1   4   1     6321.88     6448.60     84.94 o 
   2   4   1      441.39      422.78     23.07 o 
   3   4   1       57.08       58.28     15.85 o 
   4   4   1     1751.14     1704.61     67.39 o 
   5   4   1      311.74      327.04     22.43 o 
   6   4   1      506.82      559.57     50.18 o 
   7   4   1      360.15      350.59     43.15 o 
   8   4   1       35.02       37.63     22.85 o 
   9   4   1      168.71      234.09     55.45 o 
  10   4   1        2.26       41.96     43.77 o 
 -11   5   1        8.74      -11.60     32.28 o 
 -10   5   1       29.02       17.58     32.81 o 
  -9   5   1      523.19      574.73     60.74 o 
  -8   5   1      129.31       95.41     33.18 o 
  -7   5   1      709.00      694.22     51.45 o 
  -6   5   1       83.20       71.72     18.67 o 
  -5   5   1       17.03       13.70     12.71 o 
  -4   5   1      313.16      269.62     27.14 o 
  -3   5   1      408.32      418.54     30.31 o 
  -2   5   1      104.62      110.21     10.73 o 
  -1   5   1    10590.59    11122.17    169.32 o 
   0   5   1      591.11      725.36     29.18 o 
   1   5   1     5073.54     4828.01     62.43 o 
   2   5   1     3713.48     3426.67    135.70 o 
   3   5   1     1619.25     1635.11     55.35 o 
   4   5   1       46.06       47.44     17.45 o 
   5   5   1      821.50      797.15     91.73 o 
   6   5   1      363.24      437.47     40.50 o 
   7   5   1      570.48      578.55     63.13 o 
   8   5   1      256.09      290.37     36.27 o 
   9   5   1      245.62      307.41     48.69 o 
  10   5   1      220.78      186.00     56.80 o 
 -10   6   1       85.56       55.84     37.84 o 
  -9   6   1        2.94       11.51     27.14 o 
  -8   6   1       97.77       64.38     22.96 o 
  -7   6   1        3.13       -2.23     15.95 o 
  -6   6   1      537.04      598.22     52.44 o 
  -5   6   1      332.41      324.18     32.72 o 
  -4   6   1     2638.92     2755.79     81.15 o 
  -3   6   1       18.23       26.80      8.43 o 
  -2   6   1       25.06       33.71      8.43 o 
  -1   6   1     5522.67     5503.75     84.56 o 
   0   6   1       53.86       67.68     19.01 o 
   1   6   1      565.34      525.57     21.98 o 
   2   6   1     1197.51     1197.22     33.44 o 
   3   6   1     1879.11     1838.20     62.05 o 
   4   6   1      459.10      592.36     39.65 o 
   5   6   1       80.23       89.28     23.16 o 
   6   6   1     1235.09     1163.43     54.80 o 
   7   6   1      997.18     1012.92     55.45 o 
   8   6   1      100.76      161.96     30.52 o 
   9   6   1      214.69      186.39     42.65 o 
  10   6   1        5.25      -14.01     31.55 o 
 -10   7   1      586.88      596.17     67.84 o 
  -9   7   1        8.79        7.95     22.71 o 
  -8   7   1        4.80        2.32     19.36 o 
  -7   7   1        2.53        6.37     18.23 o 
  -6   7   1      333.13      241.85     41.24 o 
  -5   7   1     1623.26     1494.03     61.72 o 
  -4   7   1      769.73      674.85     28.62 o 
  -3   7   1    10042.32     9610.17    141.85 o 
  -2   7   1     6223.16     6259.20     87.74 o 
  -1   7   1     2986.38     2928.03     53.47 o 
   0   7   1     1507.87     1489.65     47.03 o 
   1   7   1      126.40      136.63     16.64 o 
   2   7   1        6.33       -1.27     10.85 o 
   3   7   1     1719.33     1546.96     57.20 o 
   4   7   1     3144.45     3006.48     89.72 o 
   5   7   1     4219.27     4192.55    117.49 o 
   6   7   1     2997.80     2950.51     92.54 o 
   7   7   1     1319.42     1326.63     69.65 o 
   8   7   1       85.53       76.01     26.18 o 
   9   7   1        1.75        5.59     27.66 o 
 -10   8   1       20.19       12.72     31.74 o 
  -9   8   1      595.02      638.78     58.70 o 
  -8   8   1      551.92      551.38     47.19 o 
  -7   8   1       75.61       76.89     22.38 o 
  -6   8   1      111.25       86.96     24.82 o 
  -5   8   1     1397.70     1225.88     59.85 o 
  -4   8   1     1792.21     1864.49     64.22 o 
  -3   8   1        3.16       11.17      8.81 o 
  -2   8   1      612.27      623.37     21.61 o 
  -1   8   1     9887.23    10184.88    147.72 o 
   0   8   1      600.55      682.06     33.78 o 
   1   8   1       90.26      147.31     21.13 o 
   2   8   1      509.29      498.40     28.63 o 
   3   8   1     2358.33     2215.75     54.34 o 
   4   8   1      680.94      611.08     48.12 o 
   5   8   1      467.34      424.77     41.35 o 
   6   8   1      375.10      357.18     45.90 o 
   7   8   1       49.22       48.98     23.37 o 
   8   8   1       83.84       63.11     25.75 o 
   9   8   1      232.29      206.45     44.05 o 
 -10   9   1     1114.52     1006.04     83.94 o 
  -9   9   1     1783.12     1624.33     78.15 o 
  -8   9   1     1325.71     1418.65     69.33 o 
  -7   9   1      863.51      781.21     51.12 o 
  -6   9   1     2438.22     2188.37     98.18 o 
  -5   9   1      189.39      143.44     19.31 o 
  -4   9   1     3105.27     3017.38     60.70 o 
  -3   9   1     4501.41     4365.44     77.72 o 
  -2   9   1     7710.75     7919.73    119.05 o 
  -1   9   1     8067.59     7659.52    118.17 o 
   0   9   1     5924.33     5756.04    125.51 o 
   1   9   1    14500.53    14055.22    398.90 o 
   2   9   1     6018.24     5789.21    114.79 o 
   3   9   1    10541.94    10435.33    217.53 o 
   4   9   1      319.79      354.70     24.72 o 
   5   9   1      439.18      479.72     44.40 o 
   6   9   1     2856.08     2788.29    100.61 o 
   7   9   1      519.64      598.87     65.41 o 
   8   9   1     2006.11     2063.08     84.42 o 
   9   9   1      214.48      242.45     40.28 o 
 -10  10   1       30.83        3.88     34.69 o 
  -9  10   1       28.99       68.23     32.79 o 
  -8  10   1        0.77      -28.48     18.99 o 
  -7  10   1       20.05       27.12     24.99 o 
  -6  10   1       27.40       15.56     21.36 o 
  -5  10   1      496.22      528.96     45.40 o 
  -4  10   1     1024.13     1053.22     32.77 o 
  -3  10   1        5.83       11.34      8.48 o 
  -2  10   1       74.94       85.27     10.58 o 
  -1  10   1      308.27      252.87     18.48 o 
   0  10   1        0.66        0.90     17.28 o 
   1  10   1        9.95       -9.72     13.95 o 
   2  10   1        0.83      -17.00     11.33 o 
   3  10   1      431.28      380.38     38.21 o 
   4  10   1      471.44      508.47     44.40 o 
   5  10   1        0.99       -8.95     16.86 o 
   6  10   1       14.85       33.01     24.45 o 
   7  10   1        1.12       33.05     24.48 o 
   8  10   1        8.86       17.68     24.23 o 
   9  10   1      418.39      346.22    103.31 o 
 -10  11   1       90.80       78.37     63.98 o 
  -9  11   1      289.85      234.59     50.76 o 
  -8  11   1      615.93      590.48     51.77 o 
  -7  11   1      629.84      601.52     55.87 o 
  -6  11   1      734.24      786.89     58.65 o 
  -5  11   1      865.07      836.23     62.61 o 
  -4  11   1     1101.49     1094.44     55.66 o 
  -3  11   1     2215.92     2396.47     68.13 o 
  -2  11   1     8918.79     8568.91    130.61 o 
  -1  11   1       18.00       16.26     12.38 o 
   0  11   1      945.08      862.13     57.75 o 
   1  11   1     4178.98     4018.00    108.02 o 
   2  11   1     2251.93     2258.17     66.25 o 
   3  11   1     4211.49     4143.97     97.20 o 
   4  11   1      797.85      790.01     53.87 o 
   5  11   1      251.70      211.47     40.41 o 
   6  11   1      645.76      626.96     56.52 o 
   7  11   1     1639.87     1684.11    186.85 o 
   8  11   1      405.81      518.73     72.74 o 
   9  11   1      201.89      256.44     43.10 o 
  -9  12   1      310.19      406.38     49.04 o 
  -8  12   1      204.60      166.33     33.02 o 
  -7  12   1      104.18       53.42     55.04 o 
  -6  12   1       13.00        1.25     30.38 o 
  -5  12   1      308.04      353.31     42.91 o 
  -4  12   1        3.39        2.15     14.19 o 
  -3  12   1      803.88      813.75     53.00 o 
  -2  12   1      157.88      133.65     36.18 o 
  -1  12   1      445.30      415.25     30.24 o 
   0  12   1      773.59      758.47     75.73 o 
   1  12   1     1554.14     1711.35     82.88 o 
   2  12   1      127.17      161.60     23.25 o 
   3  12   1       51.68       50.65     25.54 o 
   4  12   1      188.23      138.12     35.60 o 
   5  12   1      196.80      219.63     37.63 o 
   6  12   1      112.66      114.47     43.42 o 
   7  12   1       10.66       -0.84     24.06 o 
   8  12   1      513.59      534.54     52.66 o 
  -9  13   1      400.44      416.19     51.16 o 
  -8  13   1      633.66      608.51     64.10 o 
  -7  13   1        5.27       -6.97     27.27 o 
  -6  13   1      185.69      221.25     38.70 o 
  -5  13   1      190.20      215.15     36.06 o 
  -4  13   1       34.75       18.35     16.21 o 
  -3  13   1     1989.19     2076.54     84.96 o 
  -2  13   1        2.82       -7.14     10.97 o 
  -1  13   1      548.70      591.56     36.71 o 
   0  13   1      258.42      294.94     31.23 o 
   1  13   1      195.07      283.86     68.59 o 
   2  13   1      116.53      123.65     25.41 o 
   3  13   1       64.90       48.46     18.90 o 
   4  13   1      202.42      151.01     32.06 o 
   5  13   1      550.99      564.69     54.97 o 
   6  13   1      304.32      316.12     45.90 o 
   7  13   1      321.76      291.19     46.74 o 
   8  13   1       10.41       23.90     26.79 o 
  -9  14   1        8.27        5.58     28.57 o 
  -8  14   1        7.91        5.15     31.35 o 
  -7  14   1       64.65       96.46     33.18 o 
  -6  14   1      177.42      114.14     52.03 o 
  -5  14   1        1.97      -24.78     22.43 o 
  -4  14   1      534.70      509.85     39.38 o 
  -3  14   1       11.38       16.59     16.30 o 
  -2  14   1       20.13       43.25     20.49 o 
  -1  14   1     1739.86     1734.85     61.91 o 
   0  14   1      144.17      136.37     36.14 o 
   1  14   1        7.56       30.39     24.68 o 
   2  14   1      168.80      222.64     29.53 o 
   3  14   1     1001.17      962.76     56.96 o 
   4  14   1       46.15       69.06     27.16 o 
   5  14   1      203.96      305.20     44.11 o 
   6  14   1       13.63       -5.75     25.94 o 
   7  14   1      444.64      386.01     53.90 o 
   8  14   1      192.78      150.56     55.00 o 
  -8  15   1     1231.65     1141.67     85.45 o 
  -7  15   1      635.27      722.55     69.58 o 
  -6  15   1       89.41       96.58     33.79 o 
  -5  15   1      600.53      677.84     70.35 o 
  -4  15   1      560.47      490.79     40.65 o 
  -3  15   1       21.89      -10.91     17.00 o 
  -2  15   1        1.92      -11.72     46.56 o 
  -1  15   1      974.76      862.38     45.67 o 
   0  15   1      344.78      325.00    114.75 o 
   1  15   1     1392.66     1283.93     82.76 o 
   2  15   1     1822.28     1866.97    153.25 o 
   3  15   1      169.61      188.08     29.49 o 
   4  15   1      415.43      446.10     56.96 o 
   5  15   1      146.65      154.33     37.03 o 
   6  15   1       12.87       32.18     29.51 o 
   7  15   1       81.70       31.99     32.05 o 
  -8  16   1        6.64       22.93     34.01 o 
  -7  16   1      349.54      284.82     76.77 o 
  -6  16   1       48.08       43.49     30.54 o 
  -5  16   1     1389.88     1444.41     85.89 o 
  -4  16   1      650.87      662.09     48.15 o 
  -3  16   1      224.79      265.48     51.45 o 
  -2  16   1      874.99      816.91     85.38 o 
  -1  16   1     2683.88     2582.30    162.43 o 
   0  16   1     1300.77     1337.78     62.68 o 
   1  16   1      422.58      391.95     64.71 o 
   2  16   1       58.61       35.34     23.91 o 
   3  16   1     1079.76      942.48     59.59 o 
   4  16   1      472.57      527.27     55.91 o 
   5  16   1       24.80       48.38     29.28 o 
   6  16   1      145.21       84.87     63.16 o 
   7  16   1      299.75      329.27     58.60 o 
  -8  17   1        2.16      -28.25     31.41 o 
  -7  17   1      590.73      554.77    126.06 o 
  -6  17   1      437.23      507.39     86.62 o 
  -5  17   1      277.73      309.60     49.71 o 
  -4  17   1     1148.71     1198.42     63.48 o 
  -3  17   1     1154.94     1223.01     63.41 o 
  -2  17   1     7840.12     7973.90    242.81 o 
  -1  17   1     1640.44     1697.48    101.21 o 
   0  17   1      507.10      569.43     68.16 o 
   1  17   1      287.02      368.33     41.33 o 
   2  17   1       66.76       66.41     27.21 o 
   3  17   1      867.75      903.43     55.76 o 
   4  17   1     1260.89     1295.94     82.18 o 
   5  17   1     2109.92     2162.16    105.92 o 
   6  17   1     1984.56     1905.65    104.47 o 
   7  17   1      779.01      784.49     75.82 o 
  -7  18   1      136.49      111.06     42.12 o 
  -6  18   1      435.81      398.38     56.54 o 
  -5  18   1      556.96      581.73     64.31 o 
  -4  18   1       32.33        5.29     26.67 o 
  -3  18   1       13.01       16.16     24.82 o 
  -2  18   1      228.78      306.74     58.47 o 
  -1  18   1       36.61      186.64     42.51 o 
   0  18   1      316.47      331.81     54.16 o 
   1  18   1       92.58      110.54     37.84 o 
   2  18   1      233.50      173.59     58.79 o 
   3  18   1      129.23       39.75     24.73 o 
   4  18   1        2.98       10.03     31.05 o 
   5  18   1      683.03      530.13     61.87 o 
   6  18   1      374.35      352.59     55.76 o 
  -6  19   1      576.09      720.18     73.86 o 
  -5  19   1     1246.57     1186.85     89.14 o 
  -4  19   1     1508.70     1545.84     94.45 o 
  -3  19   1      973.18      994.69    110.32 o 
  -2  19   1      476.24      429.19     79.49 o 
  -1  19   1     1653.51     1516.61    103.45 o 
   0  19   1     1883.03     1996.14    118.02 o 
   1  19   1     2376.59     2243.11    122.33 o 
   2  19   1     2594.47     2592.53    108.20 o 
   3  19   1     1095.80     1082.95     89.46 o 
   4  19   1      519.63      539.21     83.19 o 
   5  19   1      387.50      330.82     58.66 o 
   6  19   1      244.10      302.15     56.00 o 
  -6  20   1        6.89        7.68     34.75 o 
  -5  20   1       10.31      -30.71     30.57 o 
  -4  20   1        1.49      -35.58     23.72 o 
  -3  20   1       27.77        4.72     29.63 o 
  -2  20   1     1089.22      933.45     88.24 o 
  -1  20   1      370.04      539.74     70.46 o 
   0  20   1      513.96      436.11     65.54 o 
   1  20   1       42.16       98.94     42.79 o 
   2  20   1      288.33      335.98     49.80 o 
   3  20   1      344.90      243.85     86.67 o 
   4  20   1      816.29      657.07     97.06 o 
   5  20   1      116.92      148.72     45.46 o 
  -5  21   1      152.41      131.14     42.95 o 
  -4  21   1      263.79      277.15     70.67 o 
  -3  21   1      705.05      779.88     74.85 o 
  -2  21   1      234.16      250.03     54.69 o 
  -1  21   1      232.67      227.39     49.30 o 
   0  21   1      262.94      356.19    131.87 o 
   1  21   1        2.36       40.05     36.91 o 
   2  21   1        4.56       -1.84     28.93 o 
   3  21   1       31.78       24.32     50.65 o 
   4  21   1      282.03      246.07     62.67 o 
  -4  22   1       17.41       74.14     49.87 o 
  -3  22   1       27.91       44.10     41.37 o 
  -2  22   1        0.08       63.50     41.35 o 
  -1  22   1        1.41      -11.60     34.50 o 
   0  22   1      184.13      144.75     49.59 o 
   1  22   1       12.54       15.39     35.28 o 
   2  22   1       54.51       33.37     33.79 o 
   3  22   1       78.40       82.28     68.23 o 
  -3  23   1        4.36        4.91     47.21 o 
  -2  23   1       66.76      105.41     58.90 o 
  -1  23   1       73.04       72.42     43.64 o 
   0  23   1        6.64        0.42     35.71 o 
   1  23   1       20.35       -2.50     38.55 o 
   2  23   1        5.47       56.81     34.88 o 
 -11   0   2      113.29      106.33     65.86 o 
 -10   0   2      399.03      421.86     92.98 o 
  -9   0   2     4758.26     4604.47    250.82 o 
  -8   0   2     8115.88     8000.60    340.93 o 
  -7   0   2     6525.92     6155.06    141.28 o 
  -6   0   2     4637.96     4129.05    101.00 o 
  -5   0   2     7774.27     7543.65    152.87 o 
  -4   0   2     1397.18     1276.96     40.62 o 
  -3   0   2      473.96      444.06     29.42 o 
  -2   0   2      651.37      604.69     24.49 o 
  -1   0   2    21376.34    22035.04    314.34 o 
   0   0   2     1353.63     1603.04     51.52 o 
   1   0   2    18506.42    18605.48    351.92 o 
   2   0   2     1764.53     1706.51     70.60 o 
   3   0   2     7297.27     7014.75    144.97 o 
   4   0   2    41202.55    42721.36    887.25 o 
   5   0   2    11149.94    11642.20    284.30 o 
   6   0   2      737.57      709.51     55.92 o 
   7   0   2      409.81      240.06     67.15 o 
   8   0   2       54.32       79.21     56.97 o 
   9   0   2      337.15      246.09     79.06 o 
 -11   1   2       37.00       67.55     45.13 o 
 -10   1   2       68.49       76.33     41.90 o 
  -9   1   2      651.07      776.83     77.82 o 
  -8   1   2      354.79      356.96     42.95 o 
  -7   1   2      701.65      754.30     29.67 o 
  -6   1   2      430.78      442.02     21.77 o 
  -5   1   2      296.90      249.32     15.61 o 
  -4   1   2     2458.54     2616.14     52.94 o 
  -3   1   2      797.85      737.57     44.88 o 
  -2   1   2      551.50      549.60     16.91 o 
  -1   1   2     1492.80     1583.27     26.33 o 
   0   1   2    11368.36    12021.14    144.66 o 
   1   1   2    15355.15    15899.89    212.17 o 
   2   1   2       19.08        2.33      7.32 o 
   3   1   2     2542.91     2620.49     51.08 o 
   4   1   2    10678.24    10478.47    160.69 o 
   5   1   2     1156.07     1170.32     45.68 o 
   6   1   2      309.89      305.78     29.71 o 
   7   1   2     1099.82     1017.12     60.01 o 
   8   1   2       28.70       -4.13     31.49 o 
   9   1   2        2.15       18.23     37.76 o 
 -11   2   2      782.22      933.20    132.37 o 
 -10   2   2     1927.94     1952.29    123.07 o 
  -9   2   2     1125.98     1224.95     75.60 o 
  -8   2   2      695.01      744.70     43.91 o 
  -7   2   2      223.10      257.31     27.34 o 
  -6   2   2     1113.60     1215.57     45.96 o 
  -5   2   2     2766.17     2663.30     65.39 o 
  -4   2   2      292.76      283.16     20.47 o 
  -3   2   2     2408.93     2372.68     52.26 o 
  -2   2   2     3751.16     3897.32     70.15 o 
  -1   2   2     4389.50     4745.98     80.11 o 
   0   2   2     1454.58     1500.68     26.12 o 
   1   2   2     1125.45     1143.59     25.00 o 
   2   2   2      259.35      300.85     17.34 o 
   3   2   2     3209.14     3300.06     59.89 o 
   4   2   2    12028.91    11832.64    201.44 o 
   5   2   2     1743.49     1809.47     50.40 o 
   6   2   2     3921.21     3842.78    137.80 o 
   7   2   2      599.85      502.76     74.89 o 
   8   2   2      380.18      454.44     64.61 o 
   9   2   2      192.49       83.63     45.04 o 
 -11   3   2        0.34       25.16     38.64 o 
 -10   3   2       30.98       80.04     32.25 o 
  -9   3   2        2.16       26.70     33.32 o 
  -8   3   2       76.97       74.06     29.12 o 
  -7   3   2      137.68      155.92     22.81 o 
  -6   3   2      160.74      121.86     24.66 o 
  -5   3   2      564.33      659.30     37.35 o 
  -4   3   2      152.10      153.99     17.45 o 
  -3   3   2     1111.09     1077.45     32.78 o 
  -2   3   2      161.54      155.19     11.81 o 
  -1   3   2       30.56       34.46      7.34 o 
   0   3   2       31.21       61.12      6.85 o 
   1   3   2       50.43       57.46      8.27 o 
   2   3   2     4324.13     4363.42     69.57 o 
   3   3   2      309.85      299.90     20.36 o 
   4   3   2     1842.10     1800.76     56.98 o 
   5   3   2       23.69       -8.71     12.01 o 
   6   3   2        5.70        3.13     14.47 o 
   7   3   2      791.46      619.75     51.38 o 
   8   3   2      426.69      499.08     66.96 o 
   9   3   2      382.88      305.13     82.22 o 
 -11   4   2        2.04       50.76     35.11 o 
 -10   4   2      100.47      106.39     36.94 o 
  -9   4   2        3.45      -29.12     19.41 o 
  -8   4   2        3.61      -11.31     16.31 o 
  -7   4   2      565.35      573.14     54.90 o 
  -6   4   2      256.41      262.46     26.22 o 
  -5   4   2     1240.58     1129.98     53.97 o 
  -4   4   2      116.70       64.64     34.07 o 
  -3   4   2     3235.48     3150.38     56.34 o 
  -2   4   2      709.94      715.94     20.15 o 
  -1   4   2     1782.29     1803.72     36.73 o 
   0   4   2      249.28      264.77     13.68 o 
   1   4   2      802.54      797.61     21.49 o 
   2   4   2       65.21       58.93     10.12 o 
   3   4   2     1811.97     1843.69     48.00 o 
   4   4   2     1148.29     1074.25     44.02 o 
   5   4   2       94.26       83.33     20.18 o 
   6   4   2       24.26      -16.75     13.88 o 
   7   4   2       50.49       95.38     24.22 o 
   8   4   2      195.76      276.73     54.50 o 
   9   4   2      207.91      270.27     57.77 o 
 -11   5   2      170.58      188.41     61.25 o 
 -10   5   2        8.66      -21.43     25.78 o 
  -9   5   2       71.91       73.20     30.99 o 
  -8   5   2       72.02       67.32     22.02 o 
  -7   5   2      576.50      641.49     41.45 o 
  -6   5   2      164.14      155.51     22.18 o 
  -5   5   2      471.35      498.35     31.17 o 
  -4   5   2      215.93      267.27     17.69 o 
  -3   5   2      732.82      750.02     24.51 o 
  -2   5   2     2467.05     2552.96     44.76 o 
  -1   5   2      485.86      586.96     21.71 o 
   0   5   2      305.58      321.21     13.10 o 
   1   5   2      188.72      198.10     12.33 o 
   2   5   2      601.85      573.43     20.97 o 
   3   5   2      381.70      398.54     23.37 o 
   4   5   2       40.19       27.32     19.07 o 
   5   5   2      408.27      406.96     33.77 o 
   6   5   2     1237.45     1167.04     71.65 o 
   7   5   2      406.34      424.13     40.21 o 
   8   5   2      551.78      481.64     46.23 o 
   9   5   2        7.55       26.71     37.34 o 
 -11   6   2      200.57      155.26     87.63 o 
 -10   6   2      346.50      400.29     55.19 o 
  -9   6   2      604.53      572.68     58.66 o 
  -8   6   2       59.15       72.57     28.95 o 
  -7   6   2      293.35      334.67     32.97 o 
  -6   6   2      536.67      491.00     35.51 o 
  -5   6   2      348.84      328.00     35.10 o 
  -4   6   2      866.61      855.88     48.47 o 
  -3   6   2       44.59       33.88     12.87 o 
  -2   6   2       25.19       28.32      8.94 o 
  -1   6   2     4769.52     4915.20     81.42 o 
   0   6   2       65.46       49.43      8.95 o 
   1   6   2      117.28      141.30     10.93 o 
   2   6   2     1346.54     1400.33     33.95 o 
   3   6   2       66.13       37.15     12.46 o 
   4   6   2      406.72      361.58     34.67 o 
   5   6   2     1879.95     1856.61    101.29 o 
   6   6   2        9.82      -22.14     18.38 o 
   7   6   2      457.57      497.84     43.40 o 
   8   6   2      314.31      359.85     42.24 o 
   9   6   2      152.55      141.55     46.42 o 
 -11   7   2      624.53      553.57     66.29 o 
 -10   7   2       99.42       47.02     32.69 o 
  -9   7   2       41.27       19.78     22.83 o 
  -8   7   2      180.10      142.98     27.60 o 
  -7   7   2       74.59       73.39     21.31 o 
  -6   7   2     1333.74     1370.65     86.99 o 
  -5   7   2        0.06       -3.00     11.59 o 
  -4   7   2      769.66      750.63     26.41 o 
  -3   7   2      164.78      178.46     15.48 o 
  -2   7   2     1267.00     1316.84     33.64 o 
  -1   7   2      146.82      149.04     16.16 o 
   0   7   2      757.99      757.73     32.90 o 
   1   7   2      599.45      611.06     19.19 o 
   2   7   2      105.50      127.98     21.24 o 
   3   7   2       37.26       17.68     11.83 o 
   4   7   2        0.17        0.28     12.65 o 
   5   7   2       10.91        4.09     19.03 o 
   6   7   2       78.94       76.27     28.35 o 
   7   7   2     1754.88     1813.78     75.45 o 
   8   7   2      336.67      380.66     43.66 o 
   9   7   2      209.97      185.71     44.45 o 
 -11   8   2     1270.67     1445.17    101.39 o 
 -10   8   2     1634.73     1542.07    147.02 o 
  -9   8   2     1031.42     1017.97     62.21 o 
  -8   8   2     1104.15     1084.73     59.37 o 
  -7   8   2      749.45      706.79     75.55 o 
  -6   8   2      409.00      331.87     42.07 o 
  -5   8   2      165.54      132.82     12.99 o 
  -4   8   2     1788.40     1606.67     44.81 o 
  -3   8   2     6337.78     6150.87    102.33 o 
  -2   8   2     2732.00     2519.00     51.88 o 
  -1   8   2    12709.57    12369.86    200.71 o 
   0   8   2     8840.89     8762.69    132.11 o 
   1   8   2     1961.70     1887.95     66.28 o 
   2   8   2     2220.28     2206.60     42.51 o 
   3   8   2     2674.61     2658.59     65.08 o 
   4   8   2     1476.65     1454.24     50.01 o 
   5   8   2     1966.21     1850.32     61.05 o 
   6   8   2     2092.49     2138.90     87.73 o 
   7   8   2     1194.63     1139.91     62.74 o 
   8   8   2      908.44      922.70     79.78 o 
   9   8   2      483.79      458.43     60.10 o 
 -10   9   2       62.26       77.40     37.13 o 
  -9   9   2     1177.39     1054.15     64.10 o 
  -8   9   2       16.97       10.56     20.72 o 
  -7   9   2      305.35      259.89     32.55 o 
  -6   9   2       66.56       66.50     18.42 o 
  -5   9   2      232.21      221.59     18.26 o 
  -4   9   2      260.29      261.20     26.21 o 
  -3   9   2     2150.80     2237.09     51.55 o 
  -2   9   2      942.52     1119.09     33.27 o 
  -1   9   2      701.31      883.63     33.78 o 
   0   9   2     3261.52     3184.30     61.62 o 
   1   9   2     2296.86     2557.50     48.71 o 
   2   9   2      592.59      604.80     34.92 o 
   3   9   2     1095.03     1133.57     51.28 o 
   4   9   2      465.71      399.45     33.74 o 
   5   9   2     1396.21     1367.91     69.04 o 
   6   9   2       45.93        4.86     22.06 o 
   7   9   2       71.82       55.26     25.71 o 
   8   9   2       16.31       16.76     25.67 o 
   9   9   2        4.08      -43.85     29.24 o 
 -10  10   2       97.56      190.96     45.57 o 
  -9  10   2     1143.81     1063.63     92.25 o 
  -8  10   2     2880.07     3054.83     98.52 o 
  -7  10   2     3532.22     3290.38    146.88 o 
  -6  10   2     4306.20     4257.83    101.10 o 
  -5  10   2     2226.07     2044.52     50.41 o 
  -4  10   2     2867.46     2699.93     60.93 o 
  -3  10   2      162.17      226.93     18.88 o 
  -2  10   2     2422.03     2284.31     51.34 o 
  -1  10   2      898.13      876.64     47.08 o 
   0  10   2    13114.39    12837.39    186.53 o 
   1  10   2     5786.92     5247.87     89.79 o 
   2  10   2     5836.44     5437.41    133.09 o 
   3  10   2     6073.71     6079.22    148.63 o 
   4  10   2     2648.16     2627.99     90.88 o 
   5  10   2     3199.54     2874.29    100.04 o 
   6  10   2        5.75        1.42     22.80 o 
   7  10   2        2.49       -9.00     21.95 o 
   8  10   2      313.62      312.48     42.78 o 
 -10  11   2      228.42      253.04     46.62 o 
  -9  11   2        4.53      -18.88     23.39 o 
  -8  11   2      245.58      198.36     34.30 o 
  -7  11   2       69.39       80.66     30.30 o 
  -6  11   2       66.48       31.77     23.26 o 
  -5  11   2      169.92      163.81     19.94 o 
  -4  11   2      375.84      352.02     31.04 o 
  -3  11   2      570.99      695.24     30.27 o 
  -2  11   2       98.36       76.88     17.87 o 
  -1  11   2      682.97      793.19     35.01 o 
   0  11   2      118.21      125.52     15.14 o 
   1  11   2      384.61      399.74     30.42 o 
   2  11   2      359.82      355.93     37.08 o 
   3  11   2     2294.67     2221.64     81.30 o 
   4  11   2      941.08      923.41     58.73 o 
   5  11   2     2032.77     1990.15     85.79 o 
   6  11   2       10.29       13.27     30.15 o 
   7  11   2       74.23       67.09     28.37 o 
   8  11   2       45.69       46.25     28.73 o 
 -10  12   2      566.70      557.73     64.81 o 
  -9  12   2      526.18      557.45     74.08 o 
  -8  12   2        6.08       20.82     25.60 o 
  -7  12   2      216.72      209.63     38.71 o 
  -6  12   2      171.11      143.63     32.90 o 
  -5  12   2       44.95       40.34     17.74 o 
  -4  12   2      603.37      525.95     29.54 o 
  -3  12   2      957.45      850.44     29.69 o 
  -2  12   2     1339.78     1238.40     38.31 o 
  -1  12   2     4902.59     5240.93    106.60 o 
   0  12   2      775.52      796.66     40.12 o 
   1  12   2       42.56       33.98     32.63 o 
   2  12   2      137.45      156.67     23.65 o 
   3  12   2       50.46       62.81     22.71 o 
   4  12   2      359.36      366.80     42.66 o 
   5  12   2     1454.27     1547.89     79.50 o 
   6  12   2      566.61      543.89     55.63 o 
   7  12   2      830.25      976.33     95.27 o 
   8  12   2      360.52      290.81     43.00 o 
  -9  13   2       30.42       33.87     28.66 o 
  -8  13   2        0.12      -21.47     24.32 o 
  -7  13   2      250.09      181.56     49.32 o 
  -6  13   2       60.48       33.89     24.89 o 
  -5  13   2      334.39      310.36     87.57 o 
  -4  13   2      202.53      210.76     27.48 o 
  -3  13   2        1.18       -2.71      9.66 o 
  -2  13   2      943.91      901.53     36.45 o 
  -1  13   2      393.48      395.86     28.45 o 
   0  13   2      606.01      583.13     26.93 o 
   1  13   2      395.26      416.17     50.76 o 
   2  13   2        6.84       -5.79     24.54 o 
   3  13   2      157.95      144.37     38.05 o 
   4  13   2      783.87      782.09     58.55 o 
   5  13   2       61.13      110.50     31.10 o 
   6  13   2       28.20       40.76     28.09 o 
   7  13   2        0.04      -31.11     26.06 o 
   8  13   2      427.07      408.72     50.68 o 
  -9  14   2       20.33       40.50     34.03 o 
  -8  14   2       56.66       79.69     34.27 o 
  -7  14   2       12.59       23.79     27.70 o 
  -6  14   2     2684.79     2789.89    109.05 o 
  -5  14   2      121.71      106.83     31.78 o 
  -4  14   2      722.06      734.83     46.02 o 
  -3  14   2      288.40      301.21     33.10 o 
  -2  14   2     2652.81     2568.00     65.16 o 
  -1  14   2      100.99      111.93     24.34 o 
   0  14   2       18.55       22.70     19.27 o 
   1  14   2     1112.03     1113.52     71.39 o 
   2  14   2       63.66       78.48     21.61 o 
   3  14   2      913.12      964.55     63.51 o 
   4  14   2      358.33      341.10     69.03 o 
   5  14   2      346.43      337.44     56.60 o 
   6  14   2        8.03       11.43     28.87 o 
   7  14   2       78.42       44.46     57.03 o 
  -9  15   2      121.17       72.94     34.61 o 
  -8  15   2        0.76       -9.22     26.00 o 
  -7  15   2        8.76       15.56     28.20 o 
  -6  15   2      198.62      215.78     58.11 o 
  -5  15   2      211.30      153.99     34.86 o 
  -4  15   2       49.35       56.20     21.56 o 
  -3  15   2      936.34      900.92     51.93 o 
  -2  15   2      214.46      186.40     39.99 o 
  -1  15   2      303.70      312.72     34.35 o 
   0  15   2      664.57      579.39     85.10 o 
   1  15   2      652.87      630.34     49.75 o 
   2  15   2      111.28      121.92     25.15 o 
   3  15   2      234.63      199.84     36.86 o 
   4  15   2      240.49      180.82     81.47 o 
   5  15   2      116.81      160.35     37.70 o 
   6  15   2       49.04       46.35     32.38 o 
   7  15   2       77.61      116.92     39.19 o 
  -8  16   2      297.15      312.75     52.92 o 
  -7  16   2       15.23        8.81     29.61 o 
  -6  16   2      271.92      249.90     45.64 o 
  -5  16   2      957.64      936.54     98.35 o 
  -4  16   2      935.37      907.31     54.76 o 
  -3  16   2      133.91       54.87     22.88 o 
  -2  16   2      276.24      351.19     52.12 o 
  -1  16   2       23.41       37.56     28.00 o 
   0  16   2     2157.27     2147.54     81.58 o 
   1  16   2     2282.68     2300.77    105.51 o 
   2  16   2      446.66      447.24     72.84 o 
   3  16   2      565.32      404.46     47.65 o 
   4  16   2      303.42      325.16     46.85 o 
   5  16   2      507.32      549.97     59.95 o 
   6  16   2        3.11       30.44     32.00 o 
  -8  17   2       45.49       56.37     37.60 o 
  -7  17   2      279.40      244.42     46.95 o 
  -6  17   2      522.66      531.56     61.20 o 
  -5  17   2      796.76      777.80     70.31 o 
  -4  17   2       50.87       42.77     23.16 o 
  -3  17   2      240.04      195.59     36.68 o 
  -2  17   2       42.07       71.11     33.75 o 
  -1  17   2      247.16      278.13     49.29 o 
   0  17   2      341.26      283.44     38.50 o 
   1  17   2      573.70      508.31     72.43 o 
   2  17   2     1120.02     1056.56     58.47 o 
   3  17   2      336.25      301.90     46.00 o 
   4  17   2       47.12       72.48     70.21 o 
   5  17   2       76.21       40.72     32.29 o 
   6  17   2       16.53       24.21     30.90 o 
  -7  18   2      751.58      869.11     89.19 o 
  -6  18   2      128.25       66.85     34.54 o 
  -5  18   2      947.21     1119.44    123.84 o 
  -4  18   2     1251.27     1257.89     67.36 o 
  -3  18   2     2106.20     2018.67     93.84 o 
  -2  18   2     2519.17     2459.98    121.71 o 
  -1  18   2     2250.70     2376.52    120.42 o 
   0  18   2     3528.81     3510.61    151.17 o 
   1  18   2      762.45      894.27     62.14 o 
   2  18   2     1191.77     1273.65     79.26 o 
   3  18   2      420.00      471.66     55.35 o 
   4  18   2      626.47      565.76     61.52 o 
   5  18   2     1036.35     1064.66     81.47 o 
   6  18   2      631.68      664.64     70.49 o 
  -7  19   2        0.63      -13.51     33.86 o 
  -6  19   2      198.22      120.31     41.94 o 
  -5  19   2      113.73       88.20     60.39 o 
  -4  19   2      292.81      356.16     52.73 o 
  -3  19   2       59.47       68.19     30.36 o 
  -2  19   2       79.74       80.31     56.82 o 
  -1  19   2      248.07      249.47     93.41 o 
   0  19   2       32.73       43.65     34.53 o 
   1  19   2        2.99        2.50     36.95 o 
   2  19   2      373.37      370.16     49.35 o 
   3  19   2       14.68       24.52     46.20 o 
   4  19   2      206.04      171.13     41.67 o 
   5  19   2       29.92       76.55     50.75 o 
  -6  20   2      663.26      786.02     82.79 o 
  -5  20   2      959.48     1122.39     89.00 o 
  -4  20   2      124.02      141.50     49.52 o 
  -3  20   2      823.67      728.99     65.84 o 
  -2  20   2      221.90      171.71     48.08 o 
  -1  20   2      986.43     1077.08     93.92 o 
   0  20   2      423.47      497.51     70.09 o 
   1  20   2     1016.89     1115.10    101.81 o 
   2  20   2     1030.35     1178.79    117.97 o 
   3  20   2     1131.07     1321.70    150.81 o 
   4  20   2      462.04      481.97     99.90 o 
  -5  21   2      111.53       93.66     41.04 o 
  -4  21   2       38.93       32.28     55.75 o 
  -3  21   2       67.50       49.02     32.65 o 
  -2  21   2      155.65      118.36     44.96 o 
  -1  21   2      115.74       46.42     81.36 o 
   0  21   2      297.11      387.04     75.19 o 
   1  21   2      241.39      220.66     56.31 o 
   2  21   2      166.84      134.35     40.14 o 
   3  21   2       21.18      -17.98     35.68 o 
  -4  22   2      286.01      218.45     64.41 o 
  -3  22   2       42.88       52.05     35.64 o 
  -2  22   2      689.00      700.34    119.10 o 
  -1  22   2      133.99      118.69     46.59 o 
   0  22   2        1.52       17.90     36.82 o 
   1  22   2       13.82       43.64     38.24 o 
   2  22   2      136.99      138.26     42.21 o 
  -3  23   2      493.41      416.98    144.85 o 
  -2  23   2        6.46       36.31     40.85 o 
  -1  23   2      272.37      237.80     96.71 o 
   0  23   2      279.32      320.51     67.41 o 
   1  23   2      403.73      306.70     51.69 o 
 -11   1   3      678.09      717.54    126.92 o 
 -10   1   3      194.73      155.62     84.01 o 
  -9   1   3      720.83      700.61     59.88 o 
  -8   1   3     2374.69     2432.62     71.68 o 
  -7   1   3     7284.64     6991.21    137.72 o 
  -6   1   3    13108.04    12720.49    191.86 o 
  -5   1   3     4705.94     4446.26     81.16 o 
  -4   1   3     7346.64     7632.77    187.20 o 
  -3   1   3     3273.54     3003.43     53.67 o 
  -2   1   3     1115.03     1143.27     29.53 o 
  -1   1   3      597.65      565.80     24.11 o 
   0   1   3     1582.55     1589.96     34.17 o 
   1   1   3     3924.32     3777.70     79.08 o 
   2   1   3     4928.31     5185.37     89.17 o 
   3   1   3     7311.55     7067.94    117.75 o 
   4   1   3      172.11      148.44     16.94 o 
   5   1   3     1643.43     1661.25     72.76 o 
   6   1   3     6748.87     6799.58    142.62 o 
   7   1   3     1634.25     1515.04     94.65 o 
   8   1   3     1405.43     1308.96    183.45 o 
   9   1   3        4.65      -48.38     32.28 o 
 -11   2   3      115.36      189.26     53.50 o 
 -10   2   3       29.00       69.17     31.48 o 
  -9   2   3      622.52      625.86     58.06 o 
  -8   2   3        0.19       23.23     17.29 o 
  -7   2   3      750.63      752.62     39.99 o 
  -6   2   3      353.58      381.50     27.96 o 
  -5   2   3      788.09      864.52     35.29 o 
  -4   2   3      345.87      339.40     32.88 o 
  -3   2   3     3994.87     4200.17     78.49 o 
  -2   2   3      700.17      764.79     22.74 o 
  -1   2   3       55.62       57.33     11.50 o 
   0   2   3     1801.04     1751.32     34.01 o 
   1   2   3     1475.23     1543.83     32.82 o 
   2   2   3     4645.70     4976.45     73.49 o 
   3   2   3       57.75       50.96     11.87 o 
   4   2   3      118.68      130.83     18.52 o 
   5   2   3      368.45      411.12     32.48 o 
   6   2   3     7952.03     7695.80    155.66 o 
   7   2   3      439.80      486.63     52.81 o 
   8   2   3       15.25       39.35     58.11 o 
   9   2   3       93.69       41.78     46.13 o 
 -11   3   3       87.11      120.44     38.67 o 
 -10   3   3      926.82      842.64     69.75 o 
  -9   3   3      491.80      460.86     51.02 o 
  -8   3   3     1093.89     1103.83     53.94 o 
  -7   3   3      228.75      210.56     36.82 o 
  -6   3   3      442.92      423.81     32.68 o 
  -5   3   3      629.97      663.19     32.57 o 
  -4   3   3        4.31       -4.54      8.10 o 
  -3   3   3    12123.72    12168.72    191.82 o 
  -2   3   3        5.53        5.11      8.37 o 
  -1   3   3      858.99      892.48     35.25 o 
   0   3   3      201.60      246.77     12.10 o 
   1   3   3     1789.46     1745.28     33.59 o 
   2   3   3      541.38      593.69     23.08 o 
   3   3   3      633.81      658.67     24.95 o 
   4   3   3       21.36        0.37     10.05 o 
   5   3   3     1343.57     1310.79     54.10 o 
   6   3   3     2146.43     2165.07     74.25 o 
   7   3   3     1648.35     1922.89     85.17 o 
   8   3   3      323.68      416.69     64.76 o 
   9   3   3       88.16       67.95     46.31 o 
 -11   4   3      196.74      180.39     56.79 o 
 -10   4   3       89.35       65.88     31.15 o 
  -9   4   3     1369.10      985.61     68.99 o 
  -8   4   3      117.87      127.40     24.85 o 
  -7   4   3      118.40       96.59     23.16 o 
  -6   4   3      535.12      588.44     35.14 o 
  -5   4   3       26.17       37.94     14.07 o 
  -4   4   3      412.77      392.34     21.73 o 
  -3   4   3        0.26       10.41      8.84 o 
  -2   4   3        9.56       10.90      7.77 o 
  -1   4   3      939.37      910.53     27.12 o 
   0   4   3     1218.60     1280.86     26.29 o 
   1   4   3        0.95        3.89      7.33 o 
   2   4   3      434.69      459.92     27.86 o 
   3   4   3       62.81       72.17     12.86 o 
   4   4   3      503.26      559.84     28.87 o 
   5   4   3       34.05       50.00     19.09 o 
   6   4   3      139.05      208.50     34.46 o 
   7   4   3        9.86       39.51     25.86 o 
   8   4   3        6.48       -8.69     33.84 o 
   9   4   3      384.22      422.54    116.59 o 
 -11   5   3        1.57       58.55     33.26 o 
 -10   5   3       56.96       53.21     37.65 o 
  -9   5   3      217.45      188.40     29.96 o 
  -8   5   3      330.86      262.21     31.62 o 
  -7   5   3      553.96      588.43     39.35 o 
  -6   5   3      554.02      515.42     34.49 o 
  -5   5   3      557.35      522.49     21.01 o 
  -4   5   3      174.53      204.14     16.23 o 
  -3   5   3      152.51      179.86     14.07 o 
  -2   5   3      412.83      394.14     24.65 o 
  -1   5   3     1642.77     1619.04     44.86 o 
   0   5   3      500.94      498.61     17.16 o 
   1   5   3       16.52       25.53      7.89 o 
   2   5   3     1003.61      982.47     32.89 o 
   3   5   3      373.63      338.92     21.11 o 
   4   5   3      257.56      325.93     30.94 o 
   5   5   3      384.93      417.64     31.07 o 
   6   5   3       90.15      167.44     27.65 o 
   7   5   3        5.15       13.56     20.94 o 
   8   5   3       16.84      -15.85     31.25 o 
   9   5   3      200.51      141.81     54.56 o 
 -11   6   3      516.31      642.05     70.42 o 
 -10   6   3      234.32      235.93     45.73 o 
  -9   6   3       70.07       46.33     23.61 o 
  -8   6   3      503.60      485.29     40.32 o 
  -7   6   3      642.75      634.79     41.53 o 
  -6   6   3      406.24      469.86     34.29 o 
  -5   6   3     1131.81     1073.63     33.51 o 
  -4   6   3     1687.67     1743.51     42.90 o 
  -3   6   3     2440.46     2532.58     48.62 o 
  -2   6   3      273.06      340.07     19.69 o 
  -1   6   3     1173.47     1089.87     32.48 o 
   0   6   3       94.45       80.38      9.78 o 
   1   6   3     1273.72     1213.55     28.96 o 
   2   6   3     1618.99     1588.29     50.08 o 
   3   6   3      740.59      768.89     29.40 o 
   4   6   3       69.92       68.07     18.12 o 
   5   6   3        6.05       -2.54     14.24 o 
   6   6   3      587.44      645.40     46.09 o 
   7   6   3        0.36       -2.30     19.57 o 
   8   6   3      498.80      502.08     50.26 o 
 -11   7   3     1175.73     1260.85    139.82 o 
 -10   7   3     1796.67     1885.40    101.53 o 
  -9   7   3     2412.81     2464.46    107.51 o 
  -8   7   3     2104.44     2131.97     76.56 o 
  -7   7   3      185.22      208.55     29.49 o 
  -6   7   3      594.25      619.94     37.33 o 
  -5   7   3        7.99        6.39      9.31 o 
  -4   7   3      132.52      176.63     20.45 o 
  -3   7   3      111.58       82.99     12.28 o 
  -2   7   3     5324.26     5135.77     88.98 o 
  -1   7   3     2612.46     2559.43     54.37 o 
   0   7   3     6047.81     6026.85     99.44 o 
   1   7   3     3646.73     3698.74     58.68 o 
   2   7   3     1153.44     1118.56     31.65 o 
   3   7   3      293.43      323.05     20.60 o 
   4   7   3      661.28      711.36     38.42 o 
   5   7   3      159.67      121.25     23.71 o 
   6   7   3     1588.77     1677.18     60.24 o 
   7   7   3     1283.84     1337.90     67.31 o 
   8   7   3      466.96      525.71     65.51 o 
 -11   8   3      186.07      172.64     47.01 o 
 -10   8   3      404.83      428.34     58.61 o 
  -9   8   3      729.60      767.41     55.04 o 
  -8   8   3     2317.26     2139.77    109.35 o 
  -7   8   3      413.07      374.81     30.77 o 
  -6   8   3      151.78      175.06     25.08 o 
  -5   8   3       44.89       33.93     11.65 o 
  -4   8   3       50.76       37.46     17.43 o 
  -3   8   3      307.77      248.10     17.83 o 
  -2   8   3       49.15       51.26     12.05 o 
  -1   8   3      705.63      750.28     30.41 o 
   0   8   3      864.46      928.73     32.25 o 
   1   8   3      115.38      106.78     11.57 o 
   2   8   3       44.97       55.29     11.56 o 
   3   8   3      316.82      346.09     20.81 o 
   4   8   3        0.60       -1.80     14.50 o 
   5   8   3     1276.62     1272.11     60.64 o 
   6   8   3      310.14      329.21     39.80 o 
   7   8   3      493.31      499.74     58.18 o 
   8   8   3        3.20       32.37     27.81 o 
 -11   9   3     1001.95     1139.76     91.44 o 
 -10   9   3     1857.14     1865.70    187.17 o 
  -9   9   3     1463.40     1721.94     83.78 o 
  -8   9   3     1788.10     1848.55     64.51 o 
  -7   9   3     2926.57     3056.34     77.80 o 
  -6   9   3     3382.07     3313.15    137.34 o 
  -5   9   3     7557.28     7331.71    123.57 o 
  -4   9   3     3515.17     3322.70     69.49 o 
  -3   9   3     1779.01     1648.13     40.43 o 
  -2   9   3     2150.62     1922.07     49.96 o 
  -1   9   3      886.71      808.50     35.31 o 
   0   9   3      699.98      650.22     33.64 o 
   1   9   3     6215.08     6068.42     95.42 o 
   2   9   3     7146.23     6840.18    103.16 o 
   3   9   3     3954.56     3828.09     80.23 o 
   4   9   3     4498.78     4266.63    128.41 o 
   5   9   3     1904.99     1747.38    144.27 o 
   6   9   3      419.78      481.33     43.80 o 
   7   9   3     1230.08     1228.15     83.55 o 
   8   9   3        9.32       21.44     27.82 o 
 -10  10   3       11.08        4.23     26.25 o 
  -9  10   3        8.22      -14.76     22.80 o 
  -8  10   3      321.76      392.10     42.06 o 
  -7  10   3      580.91      579.46     40.64 o 
  -6  10   3       61.24       37.42     17.58 o 
  -5  10   3     1600.33     1588.40     50.08 o 
  -4  10   3      417.97      410.64     35.81 o 
  -3  10   3      252.61      245.34     18.76 o 
  -2  10   3      347.09      335.40     23.24 o 
  -1  10   3     1237.60     1385.03     40.10 o 
   0  10   3      453.98      489.27     25.18 o 
   1  10   3      846.92      876.57     29.99 o 
   2  10   3      773.10      761.64     25.77 o 
   3  10   3       22.31       30.63     22.64 o 
   4  10   3       99.79       71.23     25.65 o 
   5  10   3      779.34      775.36     59.07 o 
   6  10   3       30.09       41.09     27.06 o 
   7  10   3      142.63       91.29     30.18 o 
   8  10   3       30.80       33.27     29.29 o 
 -10  11   3      256.61      235.61     42.04 o 
  -9  11   3      166.90      206.75     52.68 o 
  -8  11   3      517.04      514.20     47.90 o 
  -7  11   3     2712.37     2509.39    133.06 o 
  -6  11   3     1276.04     1274.02     64.62 o 
  -5  11   3      946.64      932.56     48.06 o 
  -4  11   3     2247.08     2308.67     65.55 o 
  -3  11   3     1021.24      998.30     36.08 o 
  -2  11   3     1400.52     1349.63     48.46 o 
  -1  11   3      613.56      551.45     30.89 o 
   0  11   3      907.45      818.47     32.15 o 
   1  11   3     1812.51     1886.82     72.13 o 
   2  11   3     3244.92     3192.67     84.65 o 
   3  11   3     1743.31     1664.13     82.40 o 
   4  11   3      102.91       90.83     26.08 o 
   5  11   3      896.82      768.70     58.76 o 
   6  11   3      468.15      514.22     54.25 o 
   7  11   3      727.16      704.32     57.24 o 
 -10  12   3      150.71      133.42     35.85 o 
  -9  12   3      102.92       96.60     30.30 o 
  -8  12   3       27.88        2.73     26.19 o 
  -7  12   3      189.62      209.42     39.96 o 
  -6  12   3       43.41       26.90     25.54 o 
  -5  12   3        6.28       -3.91     12.96 o 
  -4  12   3      107.61       91.31     22.76 o 
  -3  12   3      473.19      484.43     27.49 o 
  -2  12   3       12.09       23.66     15.43 o 
  -1  12   3        0.22       -0.66     11.53 o 
   0  12   3      134.61      134.73     16.35 o 
   1  12   3       99.72       97.04     19.18 o 
   2  12   3      417.77      377.41     45.25 o 
   3  12   3       22.92        7.81     20.50 o 
   4  12   3       18.67       -5.57     20.80 o 
   5  12   3      309.16      357.26     45.97 o 
   6  12   3      416.21      394.85     51.61 o 
   7  12   3      310.99      321.81     43.22 o 
 -10  13   3       28.10       87.64     33.69 o 
  -9  13   3      306.50      221.08     39.38 o 
  -8  13   3       16.21       67.79     31.75 o 
  -7  13   3       17.84       15.60     24.51 o 
  -6  13   3        4.93       36.30     26.59 o 
  -5  13   3      778.63      738.45     44.52 o 
  -4  13   3     1205.21     1221.50     45.02 o 
  -3  13   3      115.22      118.07     17.78 o 
  -2  13   3      144.68      139.44     22.65 o 
  -1  13   3      496.85      556.43     29.65 o 
   0  13   3      165.76      151.18     17.77 o 
   1  13   3      386.80      435.17     28.90 o 
   2  13   3      146.60      154.00     27.29 o 
   3  13   3       49.96       63.38     24.34 o 
   4  13   3        2.81       15.57     33.53 o 
   5  13   3        1.77       16.95     30.48 o 
   6  13   3      494.52      515.87     61.76 o 
   7  13   3      167.49      144.71     39.75 o 
  -9  14   3      302.13      358.03     56.42 o 
  -8  14   3     1140.92     1033.93     79.30 o 
  -7  14   3       14.82      -18.48     24.34 o 
  -6  14   3       10.12       -5.59     23.25 o 
  -5  14   3      252.59      194.51     36.73 o 
  -4  14   3       26.50       27.23     20.17 o 
  -3  14   3      412.69      455.75     33.63 o 
  -2  14   3        9.37      -12.14     13.86 o 
  -1  14   3      416.97      469.52     28.33 o 
   0  14   3       76.23      101.55     21.09 o 
   1  14   3      523.07      516.48     35.77 o 
   2  14   3       42.06       28.16     19.39 o 
   3  14   3       28.68       16.18     22.41 o 
   4  14   3       49.20       63.06     28.39 o 
   5  14   3      222.28      227.99     41.31 o 
   6  14   3      205.46      274.61     78.83 o 
   7  14   3       60.57      103.04     38.09 o 
  -9  15   3       20.83       -7.30     27.94 o 
  -8  15   3        4.27       -6.81     28.07 o 
  -7  15   3      589.39      653.86     65.42 o 
  -6  15   3      308.40      374.25     79.47 o 
  -5  15   3        7.77       -8.54     24.11 o 
  -4  15   3     1986.46     1999.75     75.46 o 
  -3  15   3        4.90      -11.20     19.15 o 
  -2  15   3        4.38       63.70     18.74 o 
  -1  15   3      838.18      916.09     46.39 o 
   0  15   3     1964.82     1998.47     67.90 o 
   1  15   3        2.28       11.69     17.72 o 
   2  15   3     1078.09     1000.84     55.65 o 
   3  15   3     2506.00     2531.89     98.70 o 
   4  15   3      929.00      865.83     66.40 o 
   5  15   3      664.45      672.94    101.35 o 
   6  15   3        3.13      -28.62     28.79 o 
  -9  16   3        0.00       31.66     33.45 o 
  -8  16   3      406.37      345.91     63.67 o 
  -7  16   3     1023.39     1136.03     84.24 o 
  -6  16   3       29.50       49.83     31.48 o 
  -5  16   3      179.62      151.11     39.43 o 
  -4  16   3     2900.49     2917.66    113.52 o 
  -3  16   3      546.94      643.87    115.87 o 
  -2  16   3       82.83       45.40     32.72 o 
  -1  16   3       77.40       36.71     24.07 o 
   0  16   3      137.81      161.35     32.54 o 
   1  16   3      190.92      216.07     31.03 o 
   2  16   3     1005.31     1063.82     68.26 o 
   3  16   3      790.05      750.95     53.90 o 
   4  16   3      504.42      510.21     55.75 o 
   5  16   3       18.02       24.25     29.36 o 
   6  16   3        3.61      -29.92     29.19 o 
  -8  17   3      813.35      935.63     82.67 o 
  -7  17   3      690.37      796.35     81.95 o 
  -6  17   3      135.18      105.00     37.15 o 
  -5  17   3       62.56       52.13     31.63 o 
  -4  17   3       32.89       51.71     23.34 o 
  -3  17   3     1893.14     2119.60    112.15 o 
  -2  17   3     1640.56     1469.55    174.20 o 
  -1  17   3     3414.89     3750.15    154.77 o 
   0  17   3     1396.82     1566.39     76.93 o 
   1  17   3      359.45      477.46     43.17 o 
   2  17   3      965.99     1035.67     70.61 o 
   3  17   3      765.30      723.19     67.81 o 
   4  17   3       70.79       69.42     34.52 o 
   5  17   3      602.45      676.62     66.60 o 
  -8  18   3      269.04      241.04     52.31 o 
  -7  18   3        0.36       40.92     33.73 o 
  -6  18   3       67.00       64.46     34.65 o 
  -5  18   3      143.24      121.40     37.70 o 
  -4  18   3       34.60       11.30     21.29 o 
  -3  18   3      855.56      777.67     77.32 o 
  -2  18   3      541.91      588.63    105.25 o 
  -1  18   3      140.24      288.24     55.40 o 
   0  18   3        9.61        3.90     22.47 o 
   1  18   3      195.15      138.56     35.54 o 
   2  18   3       91.58       74.56     32.51 o 
   3  18   3        3.78      -18.25     22.36 o 
   4  18   3      705.22      693.46     58.62 o 
   5  18   3      745.58      697.08    121.39 o 
  -7  19   3      627.47      730.83     77.59 o 
  -6  19   3     1871.12     2190.59    121.94 o 
  -5  19   3     2518.60     2650.73    181.87 o 
  -4  19   3      708.16      692.28    123.62 o 
  -3  19   3     1922.73     1862.41    113.86 o 
  -2  19   3      223.46      374.25     60.92 o 
  -1  19   3      213.49      166.66     47.54 o 
   0  19   3     1525.78     1392.20    102.38 o 
   1  19   3     1601.76     1576.34     73.66 o 
   2  19   3     2169.12     2342.78    105.07 o 
   3  19   3      816.03      841.74     73.18 o 
   4  19   3     1516.64     1651.21    128.62 o 
  -6  20   3        6.94      -15.70     31.72 o 
  -5  20   3      229.92      120.05     42.49 o 
  -4  20   3      163.31      155.90     52.63 o 
  -3  20   3      153.97      220.31     50.47 o 
  -2  20   3       70.10       76.45     39.46 o 
  -1  20   3        2.41        3.44     33.36 o 
   0  20   3        9.54       43.09     66.08 o 
   1  20   3       22.56      -11.68     25.33 o 
   2  20   3       50.53       49.86     31.22 o 
   3  20   3       86.07       35.33     34.09 o 
  -5  21   3        1.82      -11.81     36.77 o 
  -4  21   3      230.01      283.80     63.12 o 
  -3  21   3      101.47      151.14     47.60 o 
  -2  21   3      744.56      813.60     89.30 o 
  -1  21   3      697.20      740.73     86.92 o 
   0  21   3      176.25      202.37     51.81 o 
   1  21   3      342.28      232.84     44.97 o 
   2  21   3       13.99       40.54     42.40 o 
   3  21   3        1.60      -22.77     30.44 o 
  -4  22   3       88.46       50.59     43.67 o 
  -3  22   3        0.21       20.89     31.50 o 
  -2  22   3        0.09       11.36     37.70 o 
  -1  22   3        0.85       18.98     38.93 o 
   0  22   3      119.07      142.81     48.38 o 
   1  22   3       24.90        5.03     62.16 o 
  -2  23   3        3.26       14.41     37.56 o 
  -1  23   3        6.39       24.18     40.69 o 
 -12   0   4     2169.69     2586.85    220.54 o 
 -11   0   4      549.09      522.59    104.89 o 
 -10   0   4     1411.77     1314.80    141.05 o 
  -9   0   4      178.80      117.81     52.80 o 
  -8   0   4      704.01      701.93    150.02 o 
  -7   0   4     2236.55     2191.55     96.63 o 
  -6   0   4     6212.92     6132.44    173.73 o 
  -5   0   4    25163.87    24378.51    742.71 o 
  -4   0   4    30343.91    29675.46    514.64 o 
  -3   0   4    11134.04    10962.03    198.53 o 
  -2   0   4     5660.63     5656.80     95.39 o 
  -1   0   4      206.08      182.15     26.83 o 
   0   0   4       10.39       10.26     10.74 o 
   1   0   4      874.66      819.65     36.95 o 
   2   0   4      414.26      306.22     39.30 o 
   3   0   4     4715.25     4645.37    118.68 o 
   4   0   4     5407.54     5552.69    121.51 o 
   5   0   4     5895.75     6062.45    154.40 o 
   6   0   4      532.74      651.42     54.12 o 
   7   0   4      154.87      203.33     71.60 o 
   8   0   4      183.83      170.72     54.03 o 
 -12   1   4        4.17      119.94     52.40 o 
 -11   1   4       10.96       34.46     39.92 o 
 -10   1   4      154.50      175.42     47.96 o 
  -9   1   4        3.35       11.43     34.76 o 
  -8   1   4      892.72      951.26     60.21 o 
  -7   1   4     1407.30     1452.75     65.81 o 
  -6   1   4      919.58      830.67     52.23 o 
  -5   1   4       42.91       26.44     17.97 o 
  -4   1   4     2241.10     2372.79     64.62 o 
  -3   1   4     2929.88     2966.09     46.07 o 
  -2   1   4      148.85      146.48      9.74 o 
  -1   1   4     1958.87     2020.16     62.34 o 
   0   1   4      213.64      250.53     15.63 o 
   1   1   4       19.13       41.83     11.03 o 
   2   1   4     1624.51     1681.50     41.23 o 
   3   1   4       57.66       46.17     12.05 o 
   4   1   4        2.64       12.14     12.16 o 
   5   1   4       47.72      119.24     29.40 o 
   6   1   4       37.65       51.41     19.11 o 
   7   1   4      350.70      256.90     51.94 o 
   8   1   4     1415.91     1345.15    103.56 o 
 -12   2   4       38.39      -14.47     40.43 o 
 -11   2   4      397.54      568.65    104.03 o 
 -10   2   4     1674.89     1752.82    123.43 o 
  -9   2   4     2668.24     2485.94    113.27 o 
  -8   2   4     1780.95     1742.17     92.82 o 
  -7   2   4      518.79      455.06     96.31 o 
  -6   2   4     1151.88     1162.28     61.35 o 
  -5   2   4     2916.60     3122.49     84.58 o 
  -4   2   4     1427.58     1399.23     41.11 o 
  -3   2   4     2978.95     3044.82     52.27 o 
  -2   2   4     4090.93     4248.56     59.42 o 
  -1   2   4     8781.93     8752.20    150.26 o 
   0   2   4     1885.73     1708.70     42.23 o 
   1   2   4      844.51      749.99     31.32 o 
   2   2   4     1303.46     1376.75     55.15 o 
   3   2   4      392.47      385.90     24.86 o 
   4   2   4       58.00       50.27     13.63 o 
   5   2   4       97.00      184.38     24.41 o 
   6   2   4       54.36      129.17     38.07 o 
   7   2   4      979.72      936.72     57.96 o 
   8   2   4     2642.55     2796.23    114.79 o 
 -12   3   4       85.50       66.79     47.65 o 
 -11   3   4      155.97      160.68     42.70 o 
 -10   3   4     1001.86      966.37     72.36 o 
  -9   3   4      410.49      570.30     54.01 o 
  -8   3   4       36.44       13.93     17.20 o 
  -7   3   4     1675.79     1720.07     63.04 o 
  -6   3   4      399.82      433.23     30.05 o 
  -5   3   4       81.24       59.65     15.38 o 
  -4   3   4        0.33      -13.17      9.57 o 
  -3   3   4     1459.24     1660.79     35.82 o 
  -2   3   4        6.28      -10.18      6.78 o 
  -1   3   4     1338.74     1370.42     48.75 o 
   0   3   4      754.03      755.73     23.29 o 
   1   3   4      333.62      303.72     27.41 o 
   2   3   4       97.18       57.76     11.64 o 
   3   3   4      601.08      626.79     25.18 o 
   4   3   4      247.17      256.43     21.81 o 
   5   3   4       14.93        8.72     18.76 o 
   6   3   4        5.39       40.18     19.89 o 
   7   3   4       33.41        5.21     22.97 o 
   8   3   4      946.36      831.52     70.91 o 
 -12   4   4        4.58       51.70     38.76 o 
 -11   4   4        5.50       10.47     29.90 o 
 -10   4   4       26.38        9.57     28.58 o 
  -9   4   4       25.71       11.57     19.75 o 
  -8   4   4       17.48       19.17     17.92 o 
  -7   4   4       37.67       62.28     18.18 o 
  -6   4   4     2222.93     2397.42     59.67 o 
  -5   4   4      257.13      280.11     23.55 o 
  -4   4   4       75.82       35.79     11.98 o 
  -3   4   4       85.74       69.18     13.21 o 
  -2   4   4      780.25      887.66     36.89 o 
  -1   4   4     3107.41     3087.13     64.75 o 
   0   4   4        3.32       11.98     10.89 o 
   1   4   4      229.73      250.64     21.53 o 
   2   4   4        6.79       14.27      9.30 o 
   3   4   4      203.43      174.64     17.28 o 
   4   4   4       70.14       93.68     15.48 o 
   5   4   4        4.27        3.45     18.10 o 
   6   4   4       27.85       47.67     22.52 o 
   7   4   4      152.83      149.86     30.77 o 
   8   4   4      558.77      628.02     63.86 o 
 -11   5   4      122.46       74.87     34.23 o 
 -10   5   4        2.07      -13.57     26.19 o 
  -9   5   4        0.52        4.61     19.82 o 
  -8   5   4       79.30       46.08     19.51 o 
  -7   5   4      165.66      152.49     21.04 o 
  -6   5   4       81.63       57.45     12.04 o 
  -5   5   4      892.97      963.05     40.04 o 
  -4   5   4      335.65      402.35     30.99 o 
  -3   5   4      231.79      224.07     20.60 o 
  -2   5   4     2381.77     2564.58     61.37 o 
  -1   5   4      331.14      381.68     21.99 o 
   0   5   4       23.33       12.71      7.58 o 
   1   5   4     1840.88     1835.63     38.00 o 
   2   5   4       31.73       40.25     11.87 o 
   3   5   4      146.48      124.44     16.74 o 
   4   5   4      138.37      116.68     16.59 o 
   5   5   4      227.32      259.72     27.82 o 
   6   5   4      185.00      190.21     32.20 o 
   7   5   4       13.42       12.45     37.13 o 
   8   5   4       24.92        7.48     38.71 o 
 -11   6   4        4.28       24.69     32.41 o 
 -10   6   4      218.72      184.57     42.74 o 
  -9   6   4      120.19      128.34     28.04 o 
  -8   6   4      431.04      463.09     39.90 o 
  -7   6   4      260.25      230.16     25.12 o 
  -6   6   4     1237.85     1254.51     36.31 o 
  -5   6   4      278.54      232.99     18.51 o 
  -4   6   4     1677.65     1668.20     46.53 o 
  -3   6   4      110.54      104.62     13.36 o 
  -2   6   4      763.52      984.03     33.64 o 
  -1   6   4        3.12       -0.68      9.34 o 
   0   6   4       72.76       64.66      9.92 o 
   1   6   4      631.72      626.91     22.96 o 
   2   6   4       97.71       69.32     14.75 o 
   3   6   4     1220.35     1239.47     36.82 o 
   4   6   4      479.37      494.45     29.19 o 
   5   6   4       10.43       -4.05     16.68 o 
   6   6   4      389.52      391.75     34.86 o 
   7   6   4      131.74      132.27     36.71 o 
   8   6   4       67.50      102.29     48.43 o 
 -11   7   4        5.02        9.67     32.59 o 
 -10   7   4      109.81      116.71     36.62 o 
  -9   7   4        0.22       17.20     21.83 o 
  -8   7   4       24.61       45.45     19.25 o 
  -7   7   4       41.58       31.70     16.04 o 
  -6   7   4      133.49      151.25     19.89 o 
  -5   7   4        0.10       -6.45     10.02 o 
  -4   7   4     1332.74     1437.71     37.97 o 
  -3   7   4      591.46      667.29     26.95 o 
  -2   7   4       66.21       46.99     12.60 o 
  -1   7   4     1157.13     1301.33     43.73 o 
   0   7   4      429.62      421.27     18.88 o 
   1   7   4      447.37      448.75     30.44 o 
   2   7   4     1265.14     1259.53     34.64 o 
   3   7   4      711.99      731.24     29.79 o 
   4   7   4      130.20      124.39     24.70 o 
   5   7   4      264.35      265.29     28.81 o 
   6   7   4        0.60       -6.94     20.38 o 
   7   7   4      111.45       94.03     29.67 o 
   8   7   4        0.07        9.30     41.98 o 
 -11   8   4      427.18      488.78     67.93 o 
 -10   8   4     1222.47     1329.31     87.29 o 
  -9   8   4     4895.18     5051.45    114.87 o 
  -8   8   4     4689.06     4522.66    102.76 o 
  -7   8   4     4840.30     4892.21    114.85 o 
  -6   8   4     2612.73     2495.46     74.89 o 
  -5   8   4      717.57      702.10     31.98 o 
  -4   8   4      798.53      747.93     29.57 o 
  -3   8   4     2272.39     2071.13     47.79 o 
  -2   8   4     2533.33     2371.81     56.22 o 
  -1   8   4     1999.32     1723.25     51.92 o 
   0   8   4     3376.47     3229.60     55.32 o 
   1   8   4     1987.42     1893.22     40.63 o 
   2   8   4     2904.44     2904.99     55.61 o 
   3   8   4     1518.00     1421.78     56.95 o 
   4   8   4      984.65      994.63     45.51 o 
   5   8   4      219.40      198.31     34.80 o 
   6   8   4      360.54      361.00     42.78 o 
   7   8   4      718.10      596.25     55.03 o 
 -11   9   4      912.74      790.99     78.90 o 
 -10   9   4     1290.61     1491.72     79.76 o 
  -9   9   4      199.27      131.86     30.26 o 
  -8   9   4      407.37      392.00     54.78 o 
  -7   9   4     2372.73     2180.94     68.43 o 
  -6   9   4      794.90      804.67     34.95 o 
  -5   9   4     1161.21     1163.76     52.86 o 
  -4   9   4      723.76      725.62     29.92 o 
  -3   9   4       26.61        4.29     11.50 o 
  -2   9   4      375.19      410.00     25.62 o 
  -1   9   4      378.05      413.39     28.33 o 
   0   9   4       88.20       86.97     14.40 o 
   1   9   4       24.72       27.62     10.73 o 
   2   9   4        1.96        6.27     10.38 o 
   3   9   4       13.43       23.42     12.31 o 
   4   9   4      109.24      111.55     27.36 o 
   5   9   4      158.88      124.40     55.26 o 
   6   9   4       56.34       59.73     26.51 o 
   7   9   4       46.82       69.67     39.50 o 
 -11  10   4      614.28      764.66    109.27 o 
 -10  10   4      437.85      436.03     49.62 o 
  -9  10   4     1237.54     1289.65     79.56 o 
  -8  10   4     1142.60     1173.80     59.82 o 
  -7  10   4     2307.34     2246.14     99.81 o 
  -6  10   4     5436.29     5399.85    138.37 o 
  -5  10   4     5141.16     4847.87     95.38 o 
  -4  10   4     6825.07     6680.22    107.74 o 
  -3  10   4     5102.67     5078.01     96.58 o 
  -2  10   4     1279.38     1261.06     41.71 o 
  -1  10   4     1013.13      995.61     37.55 o 
   0  10   4     1090.96     1056.13     37.96 o 
   1  10   4      132.18      129.77     15.97 o 
   2  10   4      671.33      639.77     31.73 o 
   3  10   4     2751.06     2752.60     74.40 o 
   4  10   4     3509.69     3672.21    114.52 o 
   5  10   4     2617.02     2747.77    100.84 o 
   6  10   4     1488.50     1501.43     71.85 o 
   7  10   4       72.79       84.02     32.47 o 
 -10  11   4       10.25       28.24     27.28 o 
  -9  11   4        8.08      -17.85     22.53 o 
  -8  11   4       33.20        4.51     21.84 o 
  -7  11   4     1744.42     1850.74     69.52 o 
  -6  11   4      235.57      273.03     44.98 o 
  -5  11   4      278.47      278.51     47.96 o 
  -4  11   4      180.85      166.93     18.95 o 
  -3  11   4     4057.25     4011.58     83.87 o 
  -2  11   4     1810.13     1741.46     49.59 o 
  -1  11   4        1.33       -1.63     11.32 o 
   0  11   4      320.28      317.03     23.76 o 
   1  11   4      917.94      961.50     52.72 o 
   2  11   4      515.29      496.97     48.12 o 
   3  11   4      346.59      306.22     30.20 o 
   4  11   4      779.23      817.92     57.71 o 
   5  11   4      129.42      164.97     34.97 o 
   6  11   4      662.62      689.29     61.78 o 
   7  11   4      475.30      510.77     52.80 o 
 -10  12   4     2054.03     2188.46    152.02 o 
  -9  12   4     1415.42     1488.45     96.95 o 
  -8  12   4      445.80      544.45     50.32 o 
  -7  12   4       28.81       29.05     29.04 o 
  -6  12   4      145.47      127.50     29.86 o 
  -5  12   4      908.63      954.61     41.50 o 
  -4  12   4       50.65       59.66     14.68 o 
  -3  12   4       24.09       46.75     15.95 o 
  -2  12   4     2740.83     2814.99     66.66 o 
  -1  12   4      790.49      672.34     51.49 o 
   0  12   4      997.66      907.53     41.25 o 
   1  12   4       62.61       25.98     15.39 o 
   2  12   4       67.37       41.55     24.65 o 
   3  12   4      216.13      201.46     27.16 o 
   4  12   4      383.42      341.12     39.14 o 
   5  12   4       14.14        9.30     24.19 o 
   6  12   4        4.96        9.85     30.66 o 
 -10  13   4      295.18      431.77     51.54 o 
  -9  13   4      520.02      535.02    100.93 o 
  -8  13   4        0.37        6.92     25.96 o 
  -7  13   4      262.54      288.47     45.55 o 
  -6  13   4     1706.99     1741.42     89.99 o 
  -5  13   4      223.72      261.00     32.49 o 
  -4  13   4      193.71      162.40     19.68 o 
  -3  13   4      416.26      469.20     31.33 o 
  -2  13   4      505.76      519.18     34.77 o 
  -1  13   4       21.14       13.95     13.59 o 
   0  13   4       49.75       39.79     22.02 o 
   1  13   4      925.59      920.51     44.03 o 
   2  13   4      493.20      487.57     35.94 o 
   3  13   4       53.67       69.53     24.29 o 
   4  13   4      280.42      275.65     45.56 o 
   5  13   4      165.58      182.61     39.43 o 
   6  13   4       54.51       57.07     33.15 o 
  -9  14   4        9.16       -0.55     29.27 o 
  -8  14   4      496.80      572.02     62.56 o 
  -7  14   4      101.21      126.30     64.86 o 
  -6  14   4       14.50       20.76     25.94 o 
  -5  14   4     1877.44     1998.66    102.54 o 
  -4  14   4        3.03       -7.11     14.11 o 
  -3  14   4      611.54      572.20     37.37 o 
  -2  14   4     1278.99     1370.65     47.65 o 
  -1  14   4       47.72       28.95     20.30 o 
   0  14   4        1.52       23.81     21.53 o 
   1  14   4     1334.61     1409.53     62.39 o 
   2  14   4      267.80      212.48     45.73 o 
   3  14   4       12.49       40.76     23.32 o 
   4  14   4      781.90      832.31     58.07 o 
   5  14   4     1104.21     1211.16     75.67 o 
   6  14   4       33.45       79.44     35.87 o 
  -9  15   4        0.20       12.04     28.38 o 
  -8  15   4       73.75       42.71     32.83 o 
  -7  15   4      238.60      177.76     38.85 o 
  -6  15   4      240.42      261.70     54.11 o 
  -5  15   4      591.11      554.99     47.14 o 
  -4  15   4       10.11       -2.50     20.60 o 
  -3  15   4        9.03        7.94     17.12 o 
  -2  15   4     1526.74     1594.58     54.94 o 
  -1  15   4       13.10       22.61     20.31 o 
   0  15   4      398.81      412.73     53.06 o 
   1  15   4       99.39       82.20     24.02 o 
   2  15   4       29.36        6.26     20.50 o 
   3  15   4      113.74      108.70     28.82 o 
   4  15   4     1100.73     1045.62     63.95 o 
   5  15   4       14.69       10.14     25.30 o 
  -9  16   4      680.93      870.50    142.00 o 
  -8  16   4      582.74      600.66    110.66 o 
  -7  16   4      652.86      618.42     67.40 o 
  -6  16   4      569.11      562.96     61.14 o 
  -5  16   4      309.28      315.64     46.93 o 
  -4  16   4      566.53      541.08     60.10 o 
  -3  16   4       23.83       40.47     33.09 o 
  -2  16   4       43.88       35.96     20.25 o 
  -1  16   4      370.60      421.10     42.11 o 
   0  16   4      760.40      812.10     51.64 o 
   1  16   4      434.59      508.34     43.62 o 
   2  16   4        2.71       15.92     22.12 o 
   3  16   4       62.34       65.25     26.20 o 
   4  16   4      161.22       95.09     31.06 o 
   5  16   4      764.03      787.98     62.99 o 
  -8  17   4        3.34       -6.95     31.94 o 
  -7  17   4       11.98       24.87     40.19 o 
  -6  17   4        0.30      -22.67     25.04 o 
  -5  17   4      364.25      298.22     76.99 o 
  -4  17   4        5.73      -17.19     21.87 o 
  -3  17   4        4.49       16.70     30.11 o 
  -2  17   4     1204.44     1046.07     86.80 o 
  -1  17   4      239.61      241.68     33.54 o 
   0  17   4       17.57       23.67     22.20 o 
   1  17   4      549.70      479.72     51.43 o 
   2  17   4      737.80      837.19    105.78 o 
   3  17   4       20.25        2.65     24.56 o 
   4  17   4       20.14       21.13     27.22 o 
   5  17   4      166.43      155.29     38.47 o 
  -8  18   4     2275.50     2171.67    129.01 o 
  -7  18   4     1074.43     1037.85     85.55 o 
  -6  18   4      917.19     1002.34    134.05 o 
  -5  18   4     1172.71     1319.44     88.42 o 
  -4  18   4      583.55      629.61     59.85 o 
  -3  18   4     1241.42     1255.18     95.45 o 
  -2  18   4     1216.79     1191.30    169.82 o 
  -1  18   4     1933.59     1797.73    140.98 o 
   0  18   4      625.32      716.45    121.76 o 
   1  18   4     1576.03     1596.92     86.61 o 
   2  18   4      941.69      981.73     74.05 o 
   3  18   4      459.00      576.24     58.06 o 
   4  18   4     1214.97     1161.13     73.37 o 
  -7  19   4      190.17      187.70     48.35 o 
  -6  19   4      211.80      197.29     47.72 o 
  -5  19   4      133.80      152.23     43.53 o 
  -4  19   4       84.24      105.34     34.91 o 
  -3  19   4      236.17      166.54     47.21 o 
  -2  19   4        2.69      -18.43     30.49 o 
  -1  19   4      496.80      365.36     63.11 o 
   0  19   4       10.57       22.73     76.05 o 
   1  19   4       11.57       51.06     31.80 o 
   2  19   4      108.41      116.73     39.27 o 
   3  19   4        0.40        5.93     29.67 o 
  -6  20   4     1270.84     1482.48    155.09 o 
  -5  20   4     1073.71     1406.45    118.55 o 
  -4  20   4     1324.79     1627.84    123.37 o 
  -3  20   4      647.61      709.71     97.65 o 
  -2  20   4      440.20      328.19     77.99 o 
  -1  20   4      523.06      653.23    130.50 o 
   0  20   4      193.74      186.65     52.13 o 
   1  20   4      140.59      147.05     47.46 o 
   2  20   4      428.81      379.78     54.66 o 
   3  20   4      797.44      818.61     75.87 o 
  -5  21   4       96.32       75.05     61.99 o 
  -4  21   4      275.78      365.14     84.59 o 
  -3  21   4      424.50      480.49     73.76 o 
  -2  21   4      730.16      727.79     85.17 o 
  -1  21   4      255.20      221.55     53.62 o 
   0  21   4       15.94       12.26     29.92 o 
   1  21   4       24.49       54.63     41.87 o 
   2  21   4       16.21       33.07     43.71 o 
  -4  22   4       10.05       -8.57     38.23 o 
  -3  22   4        1.25       55.95     41.39 o 
  -2  22   4       24.86       11.69     37.03 o 
  -1  22   4      515.61      558.99     80.80 o 
   0  22   4      454.84      528.08     62.42 o 
 -12   1   5     1595.72     1743.23    253.26 o 
 -11   1   5      393.82      257.00     58.62 o 
 -10   1   5     2123.38     2337.35    102.26 o 
  -9   1   5     1176.47     1071.47     66.84 o 
  -8   1   5     2294.64     2225.05     84.32 o 
  -7   1   5     2259.95     2176.62     76.88 o 
  -6   1   5     3000.21     2924.10     66.01 o 
  -5   1   5     2747.91     2442.71     50.31 o 
  -4   1   5     3617.54     3447.78     58.67 o 
  -3   1   5    19823.34    20299.29    233.05 o 
  -2   1   5     7674.53     7459.92    118.37 o 
  -1   1   5     7417.71     7800.47    144.13 o 
   0   1   5     2290.89     2251.50     50.32 o 
   1   1   5     1226.49     1105.84     32.63 o 
   2   1   5      264.61      245.23     20.51 o 
   3   1   5      482.25      482.21     28.47 o 
   4   1   5      870.09      931.39     46.49 o 
   5   1   5      868.51      959.70     37.97 o 
   6   1   5     1011.48     1006.33     47.55 o 
   7   1   5      958.33      816.23     95.85 o 
 -12   2   5       41.36      -23.09     40.98 o 
 -11   2   5        0.33       11.41     28.61 o 
 -10   2   5       14.19      -14.14     25.25 o 
  -9   2   5       48.66       10.52     27.61 o 
  -8   2   5        8.89      -21.32     26.63 o 
  -7   2   5      722.47      711.73     41.21 o 
  -6   2   5      734.53      763.10     51.32 o 
  -5   2   5        1.16        5.96     10.28 o 
  -4   2   5      747.80      740.65     27.74 o 
  -3   2   5     3342.98     3558.77     55.66 o 
  -2   2   5     4798.08     4897.62     86.49 o 
  -1   2   5      565.81      574.49     32.70 o 
   0   2   5      951.94      981.99     31.02 o 
   1   2   5        5.39       -4.20     10.57 o 
   2   2   5      317.24      340.33     39.53 o 
   3   2   5       65.54       46.18     14.87 o 
   4   2   5        2.06        5.76     13.04 o 
   5   2   5       94.62      157.50     20.46 o 
   6   2   5       94.76       73.26     24.55 o 
   7   2   5      100.47       85.83     30.97 o 
 -12   3   5       91.37        2.70     96.57 o 
 -11   3   5      168.61      162.24     41.99 o 
 -10   3   5       73.31       25.66     28.26 o 
  -9   3   5      185.78      193.05     36.96 o 
  -8   3   5     2477.77     2453.67    108.60 o 
  -7   3   5     1729.10     1678.06     59.08 o 
  -6   3   5      291.83      276.88     34.76 o 
  -5   3   5      672.82      827.21     32.91 o 
  -4   3   5     1236.16     1340.71     35.04 o 
  -3   3   5       75.42       82.24     10.83 o 
  -2   3   5     2895.49     3015.98     73.76 o 
  -1   3   5       98.02      104.23     17.39 o 
   0   3   5     2121.21     2132.19     52.70 o 
   1   3   5     2704.52     2557.45     93.37 o 
   2   3   5     1470.32     1511.88     39.59 o 
   3   3   5       61.94       54.55     13.96 o 
   4   3   5        9.06       10.91     13.76 o 
   5   3   5      127.94      128.55     22.84 o 
   6   3   5        5.38       12.28     21.53 o 
   7   3   5        4.55        2.53     23.08 o 
 -12   4   5       35.39       35.50     36.87 o 
 -11   4   5      723.11      762.91     97.06 o 
 -10   4   5      146.30      192.60     41.09 o 
  -9   4   5      108.03      153.94     33.94 o 
  -8   4   5      450.11      451.66     39.00 o 
  -7   4   5       59.42       31.56     17.95 o 
  -6   4   5      200.56      202.11     34.90 o 
  -5   4   5     3091.00     3088.80     93.14 o 
  -4   4   5      822.66      975.04     30.45 o 
  -3   4   5      971.99     1064.29     29.77 o 
  -2   4   5     1288.43     1294.85     40.51 o 
  -1   4   5      517.67      613.49     39.43 o 
   0   4   5      396.09      474.73     20.15 o 
   1   4   5     1781.20     1723.43     38.24 o 
   2   4   5      153.37      117.73     14.60 o 
   3   4   5      393.58      424.51     26.07 o 
   4   4   5       18.87       23.09     14.14 o 
   5   4   5       56.58       46.62     20.67 o 
   6   4   5      278.34      268.00     39.00 o 
   7   4   5       61.03       70.85     27.56 o 
 -12   5   5      469.95      481.21     65.22 o 
 -11   5   5      749.97     1025.38     81.15 o 
 -10   5   5      108.52       63.17     30.84 o 
  -9   5   5      252.32      238.69     29.30 o 
  -8   5   5     1043.69     1077.26     59.86 o 
  -7   5   5      901.67      862.13     53.63 o 
  -6   5   5       65.46       52.39     16.77 o 
  -5   5   5      167.35      189.99     34.55 o 
  -4   5   5     4942.08     5082.07     83.66 o 
  -3   5   5     1923.33     1961.64     49.00 o 
  -2   5   5      471.68      433.65     34.21 o 
  -1   5   5       81.51       86.54     11.21 o 
   0   5   5     2155.07     2063.73     40.00 o 
   1   5   5       75.02       77.28     16.09 o 
   2   5   5       52.38       57.21     12.73 o 
   3   5   5      202.46      214.11     19.68 o 
   4   5   5      215.70      167.60     30.24 o 
   5   5   5      292.39      407.57     45.68 o 
   6   5   5      255.92      267.70     34.21 o 
   7   5   5       13.76       22.99     27.09 o 
 -11   6   5      151.26      255.65     41.06 o 
 -10   6   5      325.79      328.06     41.80 o 
  -9   6   5      239.26      197.42     27.81 o 
  -8   6   5      122.36       89.48     22.22 o 
  -7   6   5      693.81      773.91     39.56 o 
  -6   6   5      785.04      798.19     32.92 o 
  -5   6   5      175.25      117.00     22.98 o 
  -4   6   5      486.66      442.44     26.56 o 
  -3   6   5        7.18       28.86     11.03 o 
  -2   6   5       89.23       90.95     26.10 o 
  -1   6   5     1123.67     1135.52     34.60 o 
   0   6   5       30.65       44.56      9.68 o 
   1   6   5      781.36      867.86     28.25 o 
   2   6   5      979.83      974.30     32.77 o 
   3   6   5     1714.94     1646.55     44.86 o 
   4   6   5      635.31      684.95     31.30 o 
   5   6   5      246.44      245.15     29.01 o 
   6   6   5       43.99       29.51     29.00 o 
   7   6   5       12.84       81.00     32.19 o 
 -11   7   5       67.03       67.78     32.86 o 
 -10   7   5       39.16       47.95     26.73 o 
  -9   7   5      980.92     1048.15     52.06 o 
  -8   7   5     3057.92     3143.64     81.56 o 
  -7   7   5     8137.27     7916.60    143.33 o 
  -6   7   5     1653.45     1638.03     62.91 o 
  -5   7   5     2068.02     1905.43     51.73 o 
  -4   7   5       33.45       37.23     13.02 o 
  -3   7   5        5.24       22.94     11.06 o 
  -2   7   5      603.37      541.30     51.06 o 
  -1   7   5     3567.57     3442.24     97.68 o 
   0   7   5      691.18      627.96     23.50 o 
   1   7   5     1496.12     1446.04     58.86 o 
   2   7   5      633.32      688.89     43.98 o 
   3   7   5      423.98      455.52     26.58 o 
   4   7   5      379.74      413.81     27.94 o 
   5   7   5      495.99      471.02     34.77 o 
   6   7   5       85.73       82.11     26.18 o 
   7   7   5        4.03       13.71     32.19 o 
 -11   8   5       54.89       26.99     33.97 o 
 -10   8   5      219.44      266.32     35.20 o 
  -9   8   5      716.35      706.52     54.55 o 
  -8   8   5      491.95      546.13     38.78 o 
  -7   8   5      199.57      154.43     30.88 o 
  -6   8   5      989.34     1059.56     37.76 o 
  -5   8   5     1100.74     1132.31     51.62 o 
  -4   8   5      616.51      633.37     34.44 o 
  -3   8   5      245.12      313.43     29.58 o 
  -2   8   5     3194.55     3147.18     78.66 o 
  -1   8   5      627.60      601.97     29.19 o 
   0   8   5      367.53      388.63     22.56 o 
   1   8   5      123.54      144.78     15.16 o 
   2   8   5      231.02      242.11     20.26 o 
   3   8   5        3.69       -1.08     12.62 o 
   4   8   5       15.90       14.97     15.81 o 
   5   8   5      221.15      238.83     40.33 o 
   6   8   5      163.27      158.52     46.30 o 
   7   8   5      307.60      448.75     92.05 o 
 -11   9   5     1203.53     1448.96     96.22 o 
 -10   9   5      176.89      174.47     48.42 o 
  -9   9   5      868.23     1008.93     56.56 o 
  -8   9   5     1359.76     1364.58     55.85 o 
  -7   9   5     3040.69     3011.30     78.29 o 
  -6   9   5     4463.09     4238.05     89.07 o 
  -5   9   5     9174.32     9023.05    153.41 o 
  -4   9   5    11376.68    11420.39    153.08 o 
  -3   9   5     2228.75     2076.58     55.44 o 
  -2   9   5     4354.88     4366.20     98.51 o 
  -1   9   5      641.10      619.29     36.18 o 
   0   9   5     1421.07     1496.25     45.77 o 
   1   9   5      772.10      723.40     31.26 o 
   2   9   5     1235.34     1210.37     37.49 o 
   3   9   5      864.23      903.91     40.62 o 
   4   9   5      832.39      914.73     48.35 o 
   5   9   5     1279.27     1301.80     66.27 o 
   6   9   5     1040.07      994.17     66.00 o 
 -11  10   5        0.00       -7.29     34.13 o 
 -10  10   5       24.74       21.01     24.89 o 
  -9  10   5      782.41      645.90     52.83 o 
  -8  10   5     1214.18     1283.44     55.66 o 
  -7  10   5        9.88      -14.41     16.91 o 
  -6  10   5      103.37       85.17     34.59 o 
  -5  10   5       10.74       -7.75     13.51 o 
  -4  10   5      829.58      845.97     35.92 o 
  -3  10   5      173.69      171.01     28.57 o 
  -2  10   5       10.94        7.34     14.94 o 
  -1  10   5     1642.25     1615.01     55.71 o 
   0  10   5      205.59      201.96     21.50 o 
   1  10   5       10.09        9.47     10.58 o 
   2  10   5        0.81       13.64     13.74 o 
   3  10   5       69.06       55.58     21.32 o 
   4  10   5      102.87      129.28     25.47 o 
   5  10   5       22.16       30.88     25.73 o 
   6  10   5       64.68       52.75     37.33 o 
 -10  11   5       21.55       52.60     29.14 o 
  -9  11   5      346.12      417.49     46.62 o 
  -8  11   5     1649.71     1780.92     77.84 o 
  -7  11   5     1605.52     1628.77     74.85 o 
  -6  11   5     3253.71     3128.86     76.19 o 
  -5  11   5      334.24      322.32     27.80 o 
  -4  11   5      924.82      973.01     38.70 o 
  -3  11   5     3704.16     3794.52     83.36 o 
  -2  11   5     2002.96     1874.97     60.42 o 
  -1  11   5     2036.16     1945.30     61.83 o 
   0  11   5     1367.35     1389.13     50.24 o 
   1  11   5      683.58      649.43     45.82 o 
   2  11   5      326.35      295.65     29.72 o 
   3  11   5       41.25       42.15     19.17 o 
   4  11   5      280.62      383.68     40.77 o 
   5  11   5      175.27      175.77     36.95 o 
   6  11   5      746.28      847.85     79.37 o 
 -10  12   5       32.18       23.47     29.38 o 
  -9  12   5      235.22      239.45     37.77 o 
  -8  12   5       31.61       53.39     25.63 o 
  -7  12   5      247.71      187.84     45.73 o 
  -6  12   5       10.87       15.39     18.46 o 
  -5  12   5       82.01       73.71     22.80 o 
  -4  12   5      136.51      117.28     19.10 o 
  -3  12   5      807.45      822.97     39.74 o 
  -2  12   5      335.68      317.06     34.67 o 
  -1  12   5     1447.51     1386.89     54.41 o 
   0  12   5       46.05       50.83     16.46 o 
   1  12   5      377.07      358.41     30.08 o 
   2  12   5       71.40       55.74     19.91 o 
   3  12   5       11.99       -4.63     19.32 o 
   4  12   5       31.27       20.85     22.93 o 
   5  12   5        0.17       -6.33     49.93 o 
   6  12   5      201.16      228.52     51.05 o 
 -10  13   5       87.56       69.01     33.34 o 
  -9  13   5       24.72       28.92     26.58 o 
  -8  13   5      800.01      809.69     87.42 o 
  -7  13   5     1414.38     1305.43     81.23 o 
  -6  13   5      483.62      544.85     58.89 o 
  -5  13   5        6.72      -19.27     15.37 o 
  -4  13   5      799.41      836.88     38.18 o 
  -3  13   5     1548.42     1539.62     52.51 o 
  -2  13   5       46.87       23.22     16.22 o 
  -1  13   5      148.77      209.88     37.20 o 
   0  13   5     1144.60     1191.35     55.86 o 
   1  13   5      264.60      314.21     35.33 o 
   2  13   5      549.39      582.03     40.51 o 
   3  13   5      603.42      493.60     39.71 o 
   4  13   5      232.64      243.66     36.64 o 
   5  13   5       32.31       37.28     43.92 o 
  -9  14   5       27.96       -1.17     27.36 o 
  -8  14   5       70.07      102.80     37.53 o 
  -7  14   5       74.79       41.91     29.54 o 
  -6  14   5       60.93       34.51     29.93 o 
  -5  14   5      237.43      269.30     29.55 o 
  -4  14   5      433.90      431.67     30.64 o 
  -3  14   5       71.80       79.72     27.07 o 
  -2  14   5      698.70      768.23     40.16 o 
  -1  14   5      530.83      648.72     52.06 o 
   0  14   5      197.05      212.76     29.79 o 
   1  14   5       15.32        7.15     18.87 o 
   2  14   5       44.96       22.13     18.64 o 
   3  14   5      244.76      204.15     33.48 o 
   4  14   5      134.87      145.98     49.40 o 
   5  14   5      124.16      137.11     53.46 o 
  -9  15   5       13.14      -16.92     25.98 o 
  -8  15   5      186.38      173.75     42.55 o 
  -7  15   5      165.43      187.05     40.48 o 
  -6  15   5        2.34       -2.83     23.92 o 
  -5  15   5     1109.07     1067.40     67.06 o 
  -4  15   5     1038.84     1011.59     46.76 o 
  -3  15   5     2713.64     2721.51     72.16 o 
  -2  15   5      191.04      250.75     40.16 o 
  -1  15   5      997.48     1049.04     64.67 o 
   0  15   5        4.24        5.50     19.28 o 
   1  15   5       76.03       65.77     24.76 o 
   2  15   5       75.11       21.39     21.09 o 
   3  15   5       63.87       92.10     31.40 o 
   4  15   5        1.95       16.48     38.77 o 
   5  15   5       19.89       34.11     46.32 o 
  -9  16   5      735.32      731.98     97.84 o 
  -8  16   5       37.31       81.89     38.80 o 
  -7  16   5        8.44      -18.89     26.19 o 
  -6  16   5     1313.46     1294.39     84.68 o 
  -5  16   5       67.35       41.39     23.89 o 
  -4  16   5      231.27      264.93     58.94 o 
  -3  16   5      526.08      573.02     43.40 o 
  -2  16   5      160.20      200.60     31.51 o 
  -1  16   5        7.57       -9.62     23.67 o 
   0  16   5     1878.29     1696.26     70.68 o 
   1  16   5        0.03       -6.22     20.56 o 
   2  16   5      371.19      263.89     37.57 o 
   3  16   5     1424.02     1393.69    144.85 o 
   4  16   5      494.65      454.67     77.25 o 
  -8  17   5     2493.66     2638.52    157.42 o 
  -7  17   5     1846.04     2010.89    109.63 o 
  -6  17   5     3693.16     3906.84    142.44 o 
  -5  17   5      166.69      133.25     38.77 o 
  -4  17   5      251.82      264.61     43.57 o 
  -3  17   5      121.13      118.01    147.01 o 
  -2  17   5      595.55      633.60     47.97 o 
  -1  17   5     1077.07     1155.30     70.77 o 
   0  17   5     1283.74     1442.31    133.03 o 
   1  17   5      902.29      914.34     58.74 o 
   2  17   5      450.65      417.75     69.68 o 
   3  17   5      484.23      576.19    135.67 o 
   4  17   5      227.40      181.12     60.12 o 
  -7  18   5        3.38      -18.62     30.42 o 
  -6  18   5      147.64      196.61     45.25 o 
  -5  18   5      740.36      831.24     74.00 o 
  -4  18   5        0.30       -4.62     26.51 o 
  -3  18   5      282.23      292.48     55.94 o 
  -2  18   5       79.73       97.09     40.85 o 
  -1  18   5      599.51      649.16     57.36 o 
   0  18   5        1.48      -12.33     27.03 o 
   1  18   5      608.52      605.21     68.48 o 
   2  18   5       64.73       61.16     42.65 o 
   3  18   5        0.76        5.64     56.32 o 
  -7  19   5      767.43      594.67    117.38 o 
  -6  19   5      321.78      296.40     53.29 o 
  -5  19   5     2120.15     1973.94    195.15 o 
  -4  19   5     3208.45     3491.93    130.12 o 
  -3  19   5     1786.58     1942.60    167.38 o 
  -2  19   5      845.50      930.72    100.52 o 
  -1  19   5      692.74      755.19    123.55 o 
   0  19   5      337.08      390.47     44.02 o 
   1  19   5      545.79      705.97    128.78 o 
   2  19   5      532.67      646.78     87.98 o 
  -6  20   5        3.61      -31.69     31.16 o 
  -5  20   5       75.10       87.93     74.33 o 
  -4  20   5       25.74       17.37     30.59 o 
  -3  20   5        1.27       50.22     45.27 o 
  -2  20   5      252.82      185.24    107.47 o 
  -1  20   5      284.68      366.91     97.72 o 
   0  20   5      682.37      715.07     82.15 o 
   1  20   5      120.69      149.36     74.90 o 
  -5  21   5       71.81      116.17     57.47 o 
  -4  21   5       21.58      -32.35     37.69 o 
  -3  21   5       16.93       39.42     40.74 o 
  -2  21   5      331.43      347.95     68.03 o 
  -1  21   5       78.25       64.71     59.84 o 
   0  21   5      152.70      114.94     74.04 o 
 -12   0   6      313.06      261.01     90.97 o 
 -11   0   6     3409.22     3227.10    213.23 o 
 -10   0   6     3771.70     3633.75    214.37 o 
  -9   0   6     1027.59     1073.70    179.36 o 
  -8   0   6     6309.06     6105.49    193.53 o 
  -7   0   6        5.85      -13.54     20.38 o 
  -6   0   6     3413.14     3062.00     87.95 o 
  -5   0   6     2793.63     2858.09     78.54 o 
  -4   0   6     4222.87     4137.89     84.67 o 
  -3   0   6    10924.58    10726.58    194.01 o 
  -2   0   6     9073.11     9132.11    240.19 o 
  -1   0   6    10650.86    10268.61    320.27 o 
   0   0   6     2621.19     2741.68     75.15 o 
   1   0   6     2041.31     1886.11     64.43 o 
   2   0   6      385.75      358.59     34.97 o 
   3   0   6      146.11      119.70     28.26 o 
   4   0   6      564.98      643.40     46.59 o 
   5   0   6      169.52      203.05     46.85 o 
   6   0   6     1304.53     1358.38    104.41 o 
 -12   1   6      342.02      382.86     89.04 o 
 -11   1   6      222.36      205.77     54.63 o 
 -10   1   6      154.01      170.13     36.94 o 
  -9   1   6        7.26       23.97     23.77 o 
  -8   1   6     2226.01     2223.33     98.10 o 
  -7   1   6        8.45       15.60     14.08 o 
  -6   1   6      482.33      496.35     25.93 o 
  -5   1   6      730.47      684.99     31.64 o 
  -4   1   6      862.51      852.77     26.90 o 
  -3   1   6       70.17       81.12      9.07 o 
  -2   1   6       57.76       42.77     10.64 o 
  -1   1   6     3240.44     3228.95     82.79 o 
   0   1   6     2744.74     2809.53     59.39 o 
   1   1   6      797.18      820.55     32.61 o 
   2   1   6      132.74      133.86     17.62 o 
   3   1   6      415.77      369.04     27.77 o 
   4   1   6        0.17        5.54     15.47 o 
   5   1   6       82.35       51.27     17.94 o 
   6   1   6        3.94       -0.07     26.01 o 
 -12   2   6       83.71       62.06     50.08 o 
 -11   2   6      567.01      544.31     62.96 o 
 -10   2   6     1122.22     1283.36     77.25 o 
  -9   2   6      538.40      596.47     61.35 o 
  -8   2   6      337.88      309.40     32.70 o 
  -7   2   6     3417.92     3287.76     93.85 o 
  -6   2   6     5391.66     5208.56    108.72 o 
  -5   2   6     3974.88     3769.99     74.70 o 
  -4   2   6     2263.29     2162.17     45.23 o 
  -3   2   6     1138.54     1354.20     29.21 o 
  -2   2   6      189.55      174.62     35.51 o 
  -1   2   6     2476.77     2558.50     72.00 o 
   0   2   6     5049.24     5198.89    111.21 o 
   1   2   6     2725.05     2668.40     56.57 o 
   2   2   6     2142.55     2164.62     53.75 o 
   3   2   6     1223.77     1309.85     46.19 o 
   4   2   6       91.88       59.59     16.43 o 
   5   2   6       55.19       91.13     19.06 o 
   6   2   6        1.54       31.18     27.97 o 
 -12   3   6      241.54      284.60     52.04 o 
 -11   3   6      155.09      175.45     40.50 o 
 -10   3   6      101.26       91.56     28.90 o 
  -9   3   6     1305.48     1286.49     72.57 o 
  -8   3   6       93.02      130.73     24.75 o 
  -7   3   6        1.33       -4.40     14.19 o 
  -6   3   6      282.30      271.36     23.73 o 
  -5   3   6       22.58       12.98     11.02 o 
  -4   3   6      147.83      124.98     13.90 o 
  -3   3   6     1691.04     1693.59     34.05 o 
  -2   3   6       50.36        8.54     15.43 o 
  -1   3   6      108.32      126.78     20.80 o 
   0   3   6      137.82      158.56     32.87 o 
   1   3   6       51.66       35.39     14.38 o 
   2   3   6      630.61      602.08     31.54 o 
   3   3   6      553.15      589.38     36.83 o 
   4   3   6      457.36      496.20     31.61 o 
   5   3   6       57.64       55.49     18.86 o 
   6   3   6       17.72       48.68     29.71 o 
 -12   4   6       44.73       33.54     32.21 o 
 -11   4   6        9.00       37.97     28.59 o 
 -10   4   6      251.13      306.08     40.39 o 
  -9   4   6      732.65      845.17     64.72 o 
  -8   4   6      162.72      181.50     28.12 o 
  -7   4   6       53.85       15.44     14.63 o 
  -6   4   6      540.21      552.94     31.02 o 
  -5   4   6        9.36       13.68     11.56 o 
  -4   4   6      126.70      133.00     14.33 o 
  -3   4   6        8.82       13.11      8.14 o 
  -2   4   6     3387.24     3780.84     91.09 o 
  -1   4   6     1016.05      949.47     84.25 o 
   0   4   6      577.46      537.16     40.17 o 
   1   4   6       77.03       71.44     18.55 o 
   2   4   6      131.92      130.69     17.22 o 
   3   4   6      305.63      343.88     25.68 o 
   4   4   6      199.90      188.08     22.87 o 
   5   4   6      388.16      445.77     36.56 o 
   6   4   6        3.15      -36.32     24.60 o 
 -12   5   6      122.52      135.04     47.30 o 
 -11   5   6        1.35      -23.14     23.18 o 
 -10   5   6      262.21      266.73     37.08 o 
  -9   5   6       84.11       50.37     23.94 o 
  -8   5   6      267.18      336.62     41.77 o 
  -7   5   6      239.23      239.65     33.03 o 
  -6   5   6       89.03       62.00     15.86 o 
  -5   5   6      696.93      725.44     57.29 o 
  -4   5   6      349.92      390.92     21.57 o 
  -3   5   6      343.12      465.86     20.99 o 
  -2   5   6        2.20       -6.04     12.94 o 
  -1   5   6       77.59       60.47     16.34 o 
   0   5   6      352.25      403.87     22.15 o 
   1   5   6       14.94       26.56     13.02 o 
   2   5   6      155.55      150.99     34.62 o 
   3   5   6      855.01      917.96     44.97 o 
   4   5   6       64.76       40.72     18.76 o 
   5   5   6       48.68       22.19     22.29 o 
   6   5   6      191.82      191.94     41.11 o 
 -11   6   6       32.67       66.60     29.59 o 
 -10   6   6        4.81       23.09     23.21 o 
  -9   6   6        7.63       22.23     19.62 o 
  -8   6   6      473.49      411.19     38.36 o 
  -7   6   6      234.55      260.07     29.62 o 
  -6   6   6      647.21      647.99     34.47 o 
  -5   6   6     1512.56     1646.40     44.73 o 
  -4   6   6       26.30       29.31     11.52 o 
  -3   6   6     2177.71     2169.05     63.04 o 
  -2   6   6      661.77      675.96     28.53 o 
  -1   6   6        5.53        8.52      8.78 o 
   0   6   6      633.88      676.63     34.21 o 
   1   6   6      463.79      434.83     23.15 o 
   2   6   6       17.43       16.61     12.02 o 
   3   6   6      113.27      146.77     28.51 o 
   4   6   6      119.19       99.64     22.53 o 
   5   6   6       31.16       50.86     25.05 o 
   6   6   6      426.68      433.98     58.64 o 
 -11   7   6       53.20       43.14     30.54 o 
 -10   7   6     1190.42     1231.13     67.49 o 
  -9   7   6      184.29      183.95     45.71 o 
  -8   7   6      583.32      536.72     45.63 o 
  -7   7   6      148.79      148.04     21.22 o 
  -6   7   6     1173.79     1177.06     47.20 o 
  -5   7   6      925.88     1026.30     33.78 o 
  -4   7   6      498.36      516.29     27.77 o 
  -3   7   6      506.37      582.68     37.23 o 
  -2   7   6       70.48      109.13     20.84 o 
  -1   7   6      112.75      113.71     14.41 o 
   0   7   6      568.17      552.80     31.78 o 
   1   7   6       12.59       -2.55      9.95 o 
   2   7   6      219.20      233.31     25.70 o 
   3   7   6       66.40       55.57     20.07 o 
   4   7   6       68.12       56.22     20.84 o 
   5   7   6      265.05      256.43     47.59 o 
   6   7   6      130.28      147.04     43.59 o 
 -11   8   6      116.93      120.94     63.27 o 
 -10   8   6      372.70      421.74     39.17 o 
  -9   8   6      374.51      413.51     37.66 o 
  -8   8   6      136.92      167.20     26.05 o 
  -7   8   6     4900.62     4885.83    104.67 o 
  -6   8   6     5801.30     5415.22    155.38 o 
  -5   8   6     6662.03     6438.44    108.47 o 
  -4   8   6     4077.23     4142.47     79.61 o 
  -3   8   6     2320.71     2371.68     70.11 o 
  -2   8   6     1594.33     1579.71     58.20 o 
  -1   8   6      247.08      226.46     19.19 o 
   0   8   6     2147.89     2078.15     50.89 o 
   1   8   6      991.80      950.75     52.89 o 
   2   8   6     1638.97     1602.44     58.06 o 
   3   8   6     1072.31     1126.35     52.58 o 
   4   8   6      149.66      150.46     52.54 o 
   5   8   6      227.39      242.51     45.89 o 
   6   8   6      118.92       55.27     39.39 o 
 -11   9   6       93.16       29.28     54.92 o 
 -10   9   6        0.94      -17.36     20.32 o 
  -9   9   6      180.06      232.48     52.70 o 
  -8   9   6      319.04      278.46     30.68 o 
  -7   9   6     1921.09     1956.92     94.24 o 
  -6   9   6       46.07       38.73     15.65 o 
  -5   9   6       37.89       35.59     12.92 o 
  -4   9   6     1533.34     1552.85     46.49 o 
  -3   9   6      773.60      777.95     43.16 o 
  -2   9   6      291.75      232.15     27.85 o 
  -1   9   6      216.78      203.60     21.77 o 
   0   9   6     1101.80     1074.29     37.76 o 
   1   9   6        5.33        8.06     13.12 o 
   2   9   6       46.57       42.88     18.58 o 
   3   9   6       71.11       94.23     33.62 o 
   4   9   6      125.39      132.09     37.80 o 
   5   9   6        3.35       32.34     33.40 o 
   6   9   6        0.42       19.25     36.53 o 
 -11  10   6     1575.15     1507.72     97.28 o 
 -10  10   6     1427.21     1526.14     92.20 o 
  -9  10   6     1747.03     1917.59     75.95 o 
  -8  10   6       79.90      124.48     24.26 o 
  -7  10   6      304.68      300.44     38.64 o 
  -6  10   6      319.07      255.79     26.23 o 
  -5  10   6     2871.15     2692.23     63.59 o 
  -4  10   6     5780.36     5770.21    111.92 o 
  -3  10   6     8355.42     8273.54    162.44 o 
  -2  10   6     7640.47     7572.56    153.14 o 
  -1  10   6     4002.79     3819.43     82.82 o 
   0  10   6      412.96      435.23     26.56 o 
   1  10   6      426.09      425.90     32.17 o 
   2  10   6       78.57       35.37     27.14 o 
   3  10   6      194.72      173.66     40.60 o 
   4  10   6      500.22      614.71     66.24 o 
   5  10   6      513.21      480.36     62.41 o 
 -10  11   6       15.31       20.06     27.24 o 
  -9  11   6      670.31      671.27     63.84 o 
  -8  11   6        1.47       18.70     20.05 o 
  -7  11   6      106.96       68.38     25.42 o 
  -6  11   6     2104.28     2109.79     63.93 o 
  -5  11   6      572.78      586.73     31.16 o 
  -4  11   6        0.79       13.78     14.20 o 
  -3  11   6       89.59       92.68     22.79 o 
  -2  11   6     1531.53     1510.08     59.14 o 
  -1  11   6     1600.39     1365.35     48.18 o 
   0  11   6      903.32      988.21     51.32 o 
   1  11   6     1188.30     1319.31     97.66 o 
   2  11   6       19.12       20.95     26.79 o 
   3  11   6        0.22        0.10     30.73 o 
   4  11   6       33.68       45.84     34.25 o 
   5  11   6       17.95       38.34     44.77 o 
 -10  12   6       33.03        3.69     32.64 o 
  -9  12   6       50.07       53.09     27.80 o 
  -8  12   6       15.16       36.45     24.01 o 
  -7  12   6       40.13       60.21     23.81 o 
  -6  12   6     3295.63     3292.36     83.24 o 
  -5  12   6     2537.34     2484.03     59.18 o 
  -4  12   6       27.22       28.01     15.75 o 
  -3  12   6      114.41      110.39     24.06 o 
  -2  12   6     1008.81      928.28     48.86 o 
  -1  12   6     1352.15     1477.21     51.82 o 
   0  12   6     1013.60      982.05     66.81 o 
   1  12   6     2106.27     2103.39     97.60 o 
   2  12   6     1643.36     1725.23     94.83 o 
   3  12   6      394.31      353.76     51.40 o 
   4  12   6      120.07      138.48     54.83 o 
   5  12   6      495.24      407.40     74.75 o 
 -10  13   6      213.53      185.11     40.44 o 
  -9  13   6      391.86      398.96     48.15 o 
  -8  13   6      111.51      112.05     31.30 o 
  -7  13   6        3.83      -17.70     33.40 o 
  -6  13   6        0.21       17.10     21.01 o 
  -5  13   6      521.43      544.76     32.41 o 
  -4  13   6      192.84      162.16     24.13 o 
  -3  13   6       11.78       10.40     18.25 o 
  -2  13   6      137.57      176.58     26.49 o 
  -1  13   6       29.43       38.68     20.55 o 
   0  13   6       56.08       23.96     37.88 o 
   1  13   6      122.75      117.62     37.06 o 
   2  13   6       40.12        8.97     26.74 o 
   3  13   6      169.09      109.06     53.98 o 
   4  13   6      155.21       55.19    126.99 o 
  -9  14   6       30.18       30.31     28.05 o 
  -8  14   6      483.87      540.66     61.39 o 
  -7  14   6      190.50      125.94     35.80 o 
  -6  14   6      121.21      131.83     36.87 o 
  -5  14   6       81.11       85.50     20.48 o 
  -4  14   6       70.96       64.44     18.30 o 
  -3  14   6      115.45      112.56     24.68 o 
  -2  14   6      424.45      443.99     51.42 o 
  -1  14   6     2419.77     2646.47    102.04 o 
   0  14   6       17.44      -30.95     20.64 o 
   1  14   6      698.71      752.03     67.54 o 
   2  14   6        9.12       -4.97     27.65 o 
   3  14   6        5.37       11.67     38.24 o 
   4  14   6      318.03      433.43     79.60 o 
  -9  15   6       19.66       72.80     31.93 o 
  -8  15   6      271.34      276.84     87.42 o 
  -7  15   6       30.47       24.21     29.88 o 
  -6  15   6      159.98      189.57     77.61 o 
  -5  15   6     1062.12     1067.24     53.98 o 
  -4  15   6     1072.34     1092.98     46.40 o 
  -3  15   6        1.89       -2.25     20.22 o 
  -2  15   6        0.03        6.73     23.51 o 
  -1  15   6      104.22      125.08     33.86 o 
   0  15   6       57.94       95.40     33.53 o 
   1  15   6      120.38       29.96     31.16 o 
   2  15   6      277.69      252.76     47.56 o 
   3  15   6        4.76      -35.13     45.63 o 
   4  15   6       41.26      131.25     54.12 o 
  -8  16   6      107.98       95.87     42.82 o 
  -7  16   6      392.97      471.04     59.04 o 
  -6  16   6      245.15      261.02     47.99 o 
  -5  16   6      564.41      598.29     45.05 o 
  -4  16   6      622.51      702.71     63.79 o 
  -3  16   6      534.67      568.34     51.86 o 
  -2  16   6      543.30      652.92     56.99 o 
  -1  16   6      938.27      917.07     86.78 o 
   0  16   6       38.34       52.26     29.38 o 
   1  16   6      302.49      354.71     71.09 o 
   2  16   6       65.29       58.32     35.92 o 
   3  16   6        1.80       40.34     42.38 o 
  -8  17   6        4.93       -7.71     33.74 o 
  -7  17   6      153.13      195.80     46.60 o 
  -6  17   6       92.62       72.67     32.76 o 
  -5  17   6        3.01       22.43     24.42 o 
  -4  17   6      290.76      196.28     41.49 o 
  -3  17   6       33.95       39.62     32.90 o 
  -2  17   6      299.64      248.78     41.49 o 
  -1  17   6       68.33       25.89     27.54 o 
   0  17   6        6.69      -21.04     25.03 o 
   1  17   6      595.04      597.24     95.65 o 
   2  17   6      400.22      367.31     75.72 o 
  -7  18   6     1850.39     1901.98    111.09 o 
  -6  18   6     2787.75     2931.79    140.80 o 
  -5  18   6     2153.15     2193.34    262.09 o 
  -4  18   6     1139.18     1098.88     79.90 o 
  -3  18   6      945.62      925.78    114.22 o 
  -2  18   6      595.98      684.13     76.18 o 
  -1  18   6      463.48      532.60     58.28 o 
   0  18   6      834.60      951.65    125.48 o 
   1  18   6      608.32      635.45     67.58 o 
   2  18   6      920.89     1025.67    106.71 o 
  -6  19   6        5.07      -44.37     33.29 o 
  -5  19   6       79.35       92.45     49.41 o 
  -4  19   6      177.28      113.19     38.44 o 
  -3  19   6      230.74      386.16    134.31 o 
  -2  19   6        7.65       46.78     62.27 o 
  -1  19   6      283.99      165.87     97.21 o 
   0  19   6        6.01       22.63     32.24 o 
   1  19   6        0.02      -25.79     42.19 o 
  -5  20   6      349.04      265.25    106.04 o 
  -4  20   6      980.05     1043.43    155.72 o 
  -3  20   6     1083.54     1250.47    306.14 o 
  -2  20   6     2058.95     2334.45    203.04 o 
  -1  20   6      419.37      523.45    118.38 o 
   0  20   6      455.46      291.43     96.28 o 
  -3  21   6        0.40       59.47     44.65 o 
 -12   1   7      128.42       91.80     40.88 o 
 -11   1   7      481.26      578.82     62.59 o 
 -10   1   7      177.39      138.75     29.19 o 
  -9   1   7     2993.26     3042.44    150.42 o 
  -8   1   7     5369.30     5271.06    109.86 o 
  -7   1   7      943.00      904.67     50.35 o 
  -6   1   7     2412.14     2187.61     56.15 o 
  -5   1   7     1152.26     1051.21     59.45 o 
  -4   1   7     4765.05     4555.47     70.38 o 
  -3   1   7     3346.24     3286.57     75.98 o 
  -2   1   7     4501.29     4794.79    113.03 o 
  -1   1   7     1386.34     1362.74     41.70 o 
   0   1   7     1762.11     1706.64     50.85 o 
   1   1   7     2235.20     2040.06     73.00 o 
   2   1   7     1040.89     1057.79     71.32 o 
   3   1   7      687.88      765.04     62.71 o 
   4   1   7      456.42      475.93     40.34 o 
   5   1   7      249.23      317.26     48.61 o 
 -12   2   7      348.72      365.99    118.08 o 
 -11   2   7        9.30      -18.53     23.81 o 
 -10   2   7        1.53       43.70     24.70 o 
  -9   2   7       63.90       51.52     18.79 o 
  -8   2   7        2.96      -11.35     26.73 o 
  -7   2   7       85.11       65.78     17.58 o 
  -6   2   7      760.44      776.02     43.05 o 
  -5   2   7       10.11        9.94     10.90 o 
  -4   2   7       46.91       54.14     10.85 o 
  -3   2   7      358.09      384.40     24.55 o 
  -2   2   7      188.96      192.01     18.04 o 
  -1   2   7     1994.41     2091.96     75.68 o 
   0   2   7       21.72       32.05     14.77 o 
   1   2   7     1950.18     2000.68     69.58 o 
   2   2   7      887.94      916.05     54.38 o 
   3   2   7      625.61      569.10     42.94 o 
   4   2   7        9.58      -13.88     19.47 o 
   5   2   7        1.72        6.30     19.96 o 
 -12   3   7      259.29      309.51     45.43 o 
 -11   3   7      179.42      130.51     34.01 o 
 -10   3   7     1583.94     1402.14    108.19 o 
  -9   3   7      667.38      720.19     50.22 o 
  -8   3   7       37.64       19.59     17.50 o 
  -7   3   7     2153.55     2171.32     60.86 o 
  -6   3   7      725.72      733.68     34.11 o 
  -5   3   7      321.47      273.37     22.71 o 
  -4   3   7      555.61      530.62     22.33 o 
  -3   3   7     1198.93     1172.59     43.45 o 
  -2   3   7       11.83       -0.24     14.79 o 
  -1   3   7     1503.46     1525.87     66.30 o 
   0   3   7      797.68      807.00     78.41 o 
   1   3   7      975.03      988.88     43.80 o 
   2   3   7     2657.76     2818.94     76.80 o 
   3   3   7     1185.28     1031.34     66.72 o 
   4   3   7       36.52       55.55     23.78 o 
   5   3   7      165.04      176.25     29.72 o 
 -12   4   7       87.49       73.52     33.35 o 
 -11   4   7       61.55       85.66     29.37 o 
 -10   4   7       79.32       89.93     30.85 o 
  -9   4   7       23.34       22.91     20.29 o 
  -8   4   7      335.98      334.58     30.54 o 
  -7   4   7     3054.12     2760.86     70.70 o 
  -6   4   7      176.14      169.98     20.62 o 
  -5   4   7      851.10      849.09     38.51 o 
  -4   4   7      566.00      540.22     27.67 o 
  -3   4   7      229.58      228.30     22.31 o 
  -2   4   7      335.70      325.64     45.59 o 
  -1   4   7       59.27       74.15     21.18 o 
   0   4   7      140.94       67.19     30.17 o 
   1   4   7       22.96       -4.76     15.80 o 
   2   4   7      113.83       94.00     19.67 o 
   3   4   7       32.05       52.51     20.81 o 
   4   4   7      877.93      775.87     79.22 o 
   5   4   7      479.64      554.49     47.90 o 
 -12   5   7      112.13       71.44     33.92 o 
 -11   5   7      424.31      408.06     47.12 o 
 -10   5   7      419.06      469.99     46.85 o 
  -9   5   7      298.92      251.66     34.46 o 
  -8   5   7       19.66        0.12     15.45 o 
  -7   5   7       26.82       49.21     16.78 o 
  -6   5   7      748.85      717.21     59.18 o 
  -5   5   7      239.17      250.82     20.19 o 
  -4   5   7      208.88      202.08     16.72 o 
  -3   5   7      247.51      232.91     25.23 o 
  -2   5   7      500.57      474.61     37.49 o 
  -1   5   7     2569.22     2470.79     88.84 o 
   0   5   7      727.88      725.77     41.40 o 
   1   5   7      139.74      118.45     22.98 o 
   2   5   7       99.16      101.41     20.23 o 
   3   5   7      209.69      208.52     26.25 o 
   4   5   7        4.46       28.58     23.10 o 
   5   5   7       79.91       89.69     28.31 o 
 -11   6   7      182.95      133.46     33.62 o 
 -10   6   7        2.36        9.98     23.85 o 
  -9   6   7        7.18       -1.38     20.79 o 
  -8   6   7     2028.37     1898.41    129.88 o 
  -7   6   7     1802.98     1890.19     62.92 o 
  -6   6   7       74.89       48.41     20.10 o 
  -5   6   7      339.92      354.18     27.45 o 
  -4   6   7     2879.54     2913.18     59.43 o 
  -3   6   7     4576.12     4638.09    105.91 o 
  -2   6   7     1095.88     1214.33     75.62 o 
  -1   6   7      142.26      119.35     21.20 o 
   0   6   7      984.71     1042.85     47.93 o 
   1   6   7       17.25        6.82     16.07 o 
   2   6   7       21.78       30.48     18.58 o 
   3   6   7      283.62      302.61     30.37 o 
   4   6   7      214.23      177.50     27.19 o 
   5   6   7        0.74       15.36     34.01 o 
 -11   7   7        2.68      -10.74     25.98 o 
 -10   7   7       79.79       39.94     25.63 o 
  -9   7   7      143.75      149.79     30.00 o 
  -8   7   7      400.22      350.86     37.55 o 
  -7   7   7      218.04      253.74     35.42 o 
  -6   7   7     1327.69     1305.60     47.67 o 
  -5   7   7     1992.24     1916.28     51.10 o 
  -4   7   7     4689.31     4559.03     81.86 o 
  -3   7   7     2565.59     2565.63     67.04 o 
  -2   7   7      268.77      247.96     28.12 o 
  -1   7   7      289.72      270.76     38.10 o 
   0   7   7      131.32      153.38     23.99 o 
   1   7   7      144.88      146.09     24.35 o 
   2   7   7     1005.79     1072.91     55.16 o 
   3   7   7     1014.39     1151.29     51.51 o 
   4   7   7      784.06      710.23     58.63 o 
   5   7   7      188.74      258.42     52.18 o 
 -11   8   7      146.23      160.29     40.10 o 
 -10   8   7        0.60       -5.60     27.42 o 
  -9   8   7        0.06        5.18     20.04 o 
  -8   8   7       49.19       35.68     20.79 o 
  -7   8   7       33.75       24.30     14.89 o 
  -6   8   7       50.94       41.44     15.02 o 
  -5   8   7      608.73      582.28     28.37 o 
  -4   8   7        4.23       14.97     12.66 o 
  -3   8   7       16.44       29.36     18.67 o 
  -2   8   7       15.24       33.31     19.17 o 
  -1   8   7       11.71        7.57     14.72 o 
   0   8   7      602.33      558.38     44.95 o 
   1   8   7      129.14      150.18     24.89 o 
   2   8   7      738.06      789.27     47.20 o 
   3   8   7       29.88       30.89     28.49 o 
   4   8   7       55.36       61.47     38.52 o 
   5   8   7       57.65       12.87     43.64 o 
 -11   9   7      343.21      355.03     55.48 o 
 -10   9   7     1152.60     1196.14     67.89 o 
  -9   9   7     2712.08     2755.26     91.60 o 
  -8   9   7      944.07      972.81     54.41 o 
  -7   9   7     1979.80     2053.46     72.76 o 
  -6   9   7      276.16      271.26     24.96 o 
  -5   9   7     1124.75     1093.43     37.96 o 
  -4   9   7     2586.34     2398.82     66.28 o 
  -3   9   7     5262.65     5262.66    154.40 o 
  -2   9   7     4309.46     4335.81    181.54 o 
  -1   9   7     4534.65     4304.13     97.12 o 
   0   9   7     4205.26     4317.99     99.53 o 
   1   9   7      628.32      697.64     43.06 o 
   2   9   7      191.50      265.42     59.57 o 
   3   9   7      100.48      118.49     39.75 o 
   4   9   7       46.27       43.44     31.22 o 
   5   9   7      338.96      367.19    204.26 o 
 -11  10   7        0.50       -0.38     36.24 o 
 -10  10   7        3.45        9.45     30.84 o 
  -9  10   7      113.94      107.00     29.76 o 
  -8  10   7      303.40      280.18     35.00 o 
  -7  10   7        7.92       11.20     18.74 o 
  -6  10   7       14.72        7.29     12.96 o 
  -5  10   7      364.01      371.01     28.41 o 
  -4  10   7     1879.11     1757.05     57.65 o 
  -3  10   7      189.52      202.39     29.49 o 
  -2  10   7      573.04      577.47     44.09 o 
  -1  10   7      659.45      677.51     67.64 o 
   0  10   7     1512.62     1390.11     57.53 o 
   1  10   7      313.69      304.31     37.44 o 
   2  10   7       40.51       72.44     33.49 o 
   3  10   7       76.57      100.46     39.10 o 
   4  10   7        0.32      -22.98     30.73 o 
 -10  11   7     1346.52     1411.27    142.26 o 
  -9  11   7      576.98      654.85     52.25 o 
  -8  11   7     1468.41     1407.53     97.30 o 
  -7  11   7      731.03      749.27     44.12 o 
  -6  11   7       61.93       32.61     18.54 o 
  -5  11   7      517.80      578.00     34.54 o 
  -4  11   7      666.66      585.93     38.46 o 
  -3  11   7     1832.82     1730.02     67.33 o 
  -2  11   7     1701.80     1615.65     65.90 o 
  -1  11   7     2264.80     2276.96     77.30 o 
   0  11   7      109.09       86.75     31.82 o 
   1  11   7     1552.69     1510.55    133.80 o 
   2  11   7      463.20      388.11     53.10 o 
   3  11   7      381.79      456.66     75.03 o 
   4  11   7      580.21      652.74     74.60 o 
 -10  12   7      143.03      186.79     42.75 o 
  -9  12   7        6.54       -0.20     25.49 o 
  -8  12   7       66.05       24.88     21.35 o 
  -7  12   7      512.55      525.96     40.49 o 
  -6  12   7        6.57       -7.70     16.51 o 
  -5  12   7       68.90       38.74     18.20 o 
  -4  12   7      293.89      282.45     30.22 o 
  -3  12   7        0.19       -3.87     17.65 o 
  -2  12   7      282.75      312.67     46.04 o 
  -1  12   7       53.83       66.99     22.99 o 
   0  12   7     1755.57     1762.96     91.94 o 
   1  12   7        0.18       20.83     30.82 o 
   2  12   7      838.51      884.86    161.96 o 
   3  12   7      253.91      187.68     48.15 o 
   4  12   7        5.18       10.37     33.20 o 
 -10  13   7       17.96       27.37     29.72 o 
  -9  13   7       35.82        6.33     26.47 o 
  -8  13   7      265.59      244.96     38.48 o 
  -7  13   7       75.94       18.01     21.49 o 
  -6  13   7       15.04        8.54     18.69 o 
  -5  13   7      323.22      250.24     26.70 o 
  -4  13   7      361.43      400.51     38.37 o 
  -3  13   7      205.83      240.81     32.32 o 
  -2  13   7       74.67       69.04     35.26 o 
  -1  13   7      402.96      336.75     47.39 o 
   0  13   7       37.95       31.15     29.16 o 
   1  13   7     1704.85     1822.82    161.68 o 
   2  13   7      310.94      407.24     57.39 o 
   3  13   7      509.50      575.77     69.59 o 
  -9  14   7       14.28      -10.94     26.26 o 
  -8  14   7      287.16      310.14     42.90 o 
  -7  14   7      351.40      296.31     40.08 o 
  -6  14   7       14.47       -0.87     22.17 o 
  -5  14   7       39.78       24.42     19.54 o 
  -4  14   7      763.92      701.44     43.56 o 
  -3  14   7       91.06       73.62     24.83 o 
  -2  14   7      177.35      185.61     56.91 o 
  -1  14   7       38.37       58.40     30.57 o 
   0  14   7      579.31      659.45     64.65 o 
   1  14   7       23.74       43.45     31.03 o 
   2  14   7      158.14      190.67     88.58 o 
   3  14   7       32.36        5.14     32.66 o 
  -9  15   7      365.24      453.14     52.40 o 
  -8  15   7       58.10       48.78     31.10 o 
  -7  15   7       41.48       39.73     26.77 o 
  -6  15   7      187.60      184.44     47.63 o 
  -5  15   7      267.21      240.78     37.14 o 
  -4  15   7       19.61       16.25     19.06 o 
  -3  15   7       73.47       31.65     37.80 o 
  -2  15   7      640.98      685.09     61.62 o 
  -1  15   7      635.79      556.65     59.00 o 
   0  15   7     1071.38     1178.88     82.85 o 
   1  15   7      667.38      704.72     71.42 o 
   2  15   7        1.27      -43.81     32.65 o 
  -8  16   7      426.27      392.19     58.30 o 
  -7  16   7       25.83       10.03     27.52 o 
  -6  16   7      104.81       69.68     29.47 o 
  -5  16   7       12.32       -1.95     27.33 o 
  -4  16   7      774.24      795.52     54.33 o 
  -3  16   7     1126.16     1052.02     96.61 o 
  -2  16   7     1565.22     1617.66    134.70 o 
  -1  16   7       49.22       22.66     28.31 o 
   0  16   7        0.04       10.65     30.49 o 
   1  16   7      166.42       94.88     47.44 o 
   2  16   7      161.30       93.99     42.68 o 
  -7  17   7      552.70      606.12     58.68 o 
  -6  17   7      446.69      511.36     54.45 o 
  -5  17   7     3427.83     3415.91    245.58 o 
  -4  17   7     1443.55     1750.04    248.02 o 
  -3  17   7      925.51      935.63     69.53 o 
  -2  17   7      115.24      131.38     40.27 o 
  -1  17   7      270.43      268.87     77.69 o 
   0  17   7       77.77       41.67     36.22 o 
   1  17   7      572.10      695.19     95.38 o 
  -7  18   7       90.32      134.37     37.78 o 
  -6  18   7      264.25      254.64     61.74 o 
  -5  18   7       91.35       97.00     64.57 o 
  -4  18   7      153.11      168.27     95.21 o 
  -3  18   7      145.00       68.01     65.14 o 
  -2  18   7       35.62       40.69     32.31 o 
  -1  18   7        0.51       25.03     33.01 o 
   0  18   7      105.08      130.41     42.65 o 
  -5  19   7      208.42      134.31     71.46 o 
  -4  19   7      903.85      793.79     89.13 o 
  -3  19   7     1696.60     1651.15    166.88 o 
  -2  19   7     1622.92     1583.13    171.47 o 
  -1  19   7      963.15      993.89    119.10 o 
 -12   0   8      909.97      856.34    107.76 o 
 -11   0   8     1333.99     1538.48    458.81 o 
 -10   0   8     2014.89     2158.41    118.23 o 
  -9   0   8     2075.70     2108.38    150.45 o 
  -8   0   8      125.91       98.93     58.33 o 
  -7   0   8    10153.15     9776.59    208.25 o 
  -6   0   8     2980.92     2867.35     83.19 o 
  -5   0   8      323.83      314.82     68.73 o 
  -4   0   8      884.53      908.61    173.05 o 
  -3   0   8     1605.73     1530.26     91.06 o 
  -2   0   8     2076.42     2391.39    111.57 o 
  -1   0   8     8032.50     8418.44    280.81 o 
   0   0   8     3663.40     3794.14    224.28 o 
   1   0   8      765.41      693.05     72.38 o 
   2   0   8     1303.57     1320.99     97.20 o 
   3   0   8       92.14      143.72     46.86 o 
   4   0   8        2.99       32.93     31.93 o 
 -12   1   8      107.84      123.04     37.29 o 
 -11   1   8       77.68      110.68     32.99 o 
 -10   1   8      722.50      709.18     62.01 o 
  -9   1   8     1388.16     1463.00     69.49 o 
  -8   1   8       27.22       19.25     16.76 o 
  -7   1   8      167.08      227.64     24.01 o 
  -6   1   8      440.12      438.52     27.01 o 
  -5   1   8        4.95       24.17     13.08 o 
  -4   1   8      402.76      370.49     36.31 o 
  -3   1   8        2.18      -10.50     15.12 o 
  -2   1   8       44.64       28.25     19.80 o 
  -1   1   8      999.70     1134.50     67.81 o 
   0   1   8      569.31      469.21     76.03 o 
   1   1   8      715.35      669.31     49.84 o 
   2   1   8      305.66      244.43     39.00 o 
   3   1   8      923.41      937.95     56.69 o 
   4   1   8        0.26      -20.09     20.49 o 
 -12   2   8     1246.38     1204.41     77.63 o 
 -11   2   8     1204.21     1285.20     95.31 o 
 -10   2   8      108.70      113.70     33.45 o 
  -9   2   8       22.53      -12.39     16.67 o 
  -8   2   8      608.18      553.45     36.55 o 
  -7   2   8     1004.68     1071.54     49.65 o 
  -6   2   8     3541.25     3461.30     75.03 o 
  -5   2   8     4297.20     4110.45     84.93 o 
  -4   2   8     2325.57     2264.02     60.05 o 
  -3   2   8      356.51      381.30     38.25 o 
  -2   2   8     1541.73     1470.01     64.51 o 
  -1   2   8      242.65      207.93     33.39 o 
   0   2   8      349.89      412.97     39.98 o 
   1   2   8        2.21      -16.03     18.75 o 
   2   2   8      347.04      379.37     44.63 o 
   3   2   8     1172.03     1221.94     62.96 o 
   4   2   8     1509.68     1567.66     72.82 o 
 -12   3   8      180.13      133.10     34.02 o 
 -11   3   8      228.27      219.26     34.53 o 
 -10   3   8      473.36      490.03     42.44 o 
  -9   3   8       13.51       19.70     19.30 o 
  -8   3   8        1.31       26.61     17.70 o 
  -7   3   8        0.09        4.27     14.31 o 
  -6   3   8      141.80      137.47     27.40 o 
  -5   3   8      608.45      570.19     31.99 o 
  -4   3   8      266.20      268.93     30.79 o 
  -3   3   8      755.28      798.77     51.72 o 
  -2   3   8     1812.38     1621.09     85.85 o 
  -1   3   8      233.93      209.05     38.27 o 
   0   3   8       14.07        9.19     20.16 o 
   1   3   8       13.80      -22.36     19.58 o 
   2   3   8       73.59       65.16     22.86 o 
   3   3   8      132.97       91.63     27.58 o 
   4   3   8      103.46       93.06     28.87 o 
 -11   4   8       83.13       72.52     27.83 o 
 -10   4   8      368.46      375.91     52.89 o 
  -9   4   8       52.87       51.80     20.32 o 
  -8   4   8        2.56      -13.54     14.81 o 
  -7   4   8      261.21      246.96     25.66 o 
  -6   4   8       40.19       18.72     16.44 o 
  -5   4   8        8.57       -0.62     13.10 o 
  -4   4   8        5.32      -19.88     13.25 o 
  -3   4   8       70.81       55.43     16.83 o 
  -2   4   8      227.44      226.64     30.32 o 
  -1   4   8      233.76      262.28     54.41 o 
   0   4   8      403.37      391.56     39.64 o 
   1   4   8       75.13       54.54     21.38 o 
   2   4   8      202.27      167.74     30.95 o 
   3   4   8      255.67      258.86     33.95 o 
   4   4   8      583.33      493.72     47.43 o 
 -11   5   8       29.21        6.58     24.11 o 
 -10   5   8        9.93        8.50     19.66 o 
  -9   5   8      573.37      606.81     42.09 o 
  -8   5   8       76.22       42.38     19.72 o 
  -7   5   8        0.21      -15.49     13.91 o 
  -6   5   8     1328.54     1325.62     55.08 o 
  -5   5   8       86.35      107.35     20.17 o 
  -4   5   8       20.46        7.09     15.81 o 
  -3   5   8       25.34       20.02     14.81 o 
  -2   5   8      549.32      571.73     67.27 o 
  -1   5   8      297.19      185.15     83.03 o 
   0   5   8      555.70      529.44     39.99 o 
   1   5   8       26.95       33.45     20.15 o 
   2   5   8      156.53      177.43     29.46 o 
   3   5   8        1.35        8.60     21.35 o 
   4   5   8        0.42       23.20     25.52 o 
 -11   6   8      152.93      137.27     35.14 o 
 -10   6   8      204.39      198.03     30.64 o 
  -9   6   8      174.56      198.83     29.51 o 
  -8   6   8       74.20       65.95     23.13 o 
  -7   6   8        4.30       18.17     18.53 o 
  -6   6   8       11.82       -6.27     16.66 o 
  -5   6   8       81.84       90.38     22.34 o 
  -4   6   8        3.38        2.77     15.48 o 
  -3   6   8      516.97      645.20     47.08 o 
  -2   6   8       77.95       35.75     18.93 o 
  -1   6   8     2232.80     2288.74     79.05 o 
   0   6   8      116.11       90.56     23.12 o 
   1   6   8      550.58      541.20     42.24 o 
   2   6   8      347.47      421.13     40.32 o 
   3   6   8       10.32       49.12     24.64 o 
   4   6   8       73.96       88.45     40.86 o 
 -11   7   8        1.74      -14.73     25.26 o 
 -10   7   8       77.22       50.09     23.06 o 
  -9   7   8      595.65      555.40     41.52 o 
  -8   7   8      275.05      313.07     31.01 o 
  -7   7   8       32.41       32.66     19.57 o 
  -6   7   8      674.33      793.72     61.14 o 
  -5   7   8       23.49       -5.01     14.85 o 
  -4   7   8        0.61       -1.24     15.87 o 
  -3   7   8      578.15      623.54     38.19 o 
  -2   7   8     1698.40     1794.74     63.34 o 
  -1   7   8     2932.13     2871.81     80.36 o 
   0   7   8       16.10        7.11     17.87 o 
   1   7   8      323.87      390.48     39.36 o 
   2   7   8        0.03      -12.84     19.76 o 
   3   7   8       23.67       27.01     36.21 o 
   4   7   8      255.16      210.32     49.90 o 
 -11   8   8     2603.61     2824.90    101.81 o 
 -10   8   8      292.22      315.46     58.29 o 
  -9   8   8      142.65      107.96     38.85 o 
  -8   8   8      422.28      405.80     39.14 o 
  -7   8   8       74.57       72.91     21.32 o 
  -6   8   8     2168.29     2092.19     59.51 o 
  -5   8   8     3155.63     2939.53     79.43 o 
  -4   8   8      979.24     1064.13     57.55 o 
  -3   8   8     1698.84     1775.54     61.09 o 
  -2   8   8     3463.60     3410.01     88.44 o 
  -1   8   8     1020.80     1031.25     50.79 o 
   0   8   8      349.37      410.05     36.94 o 
   1   8   8      967.02      978.88     53.01 o 
   2   8   8      293.05      311.85     46.30 o 
   3   8   8      503.08      511.00     64.03 o 
   4   8   8      411.89      475.03     65.89 o 
 -11   9   8      817.72      866.93     64.55 o 
 -10   9   8       78.35       88.09     30.06 o 
  -9   9   8        5.02       -1.21     19.00 o 
  -8   9   8       22.86       19.08     19.91 o 
  -7   9   8       40.35        5.57     17.53 o 
  -6   9   8      144.34      134.29     21.45 o 
  -5   9   8       78.24       55.75     17.45 o 
  -4   9   8       39.13       26.64     18.06 o 
  -3   9   8      129.71      135.41     33.11 o 
  -2   9   8        2.68       -4.23     19.37 o 
  -1   9   8       34.74       40.77     18.45 o 
   0   9   8       18.86        4.46     18.88 o 
   1   9   8        1.46       42.43     22.14 o 
   2   9   8        8.78       18.12     32.13 o 
   3   9   8       78.06       56.22     35.84 o 
 -10  10   8     2631.06     2775.15    164.36 o 
  -9  10   8      751.76      821.83     57.78 o 
  -8  10   8     3552.08     3504.60    122.10 o 
  -7  10   8     1679.09     1525.65     69.03 o 
  -6  10   8     1367.04     1273.29     49.25 o 
  -5  10   8      394.36      459.24     31.97 o 
  -4  10   8        2.81       -3.41     16.66 o 
  -3  10   8      295.70      275.61     34.86 o 
  -2  10   8     1940.74     1796.12     73.80 o 
  -1  10   8     2514.51     2598.39    104.63 o 
   0  10   8     3713.12     3572.39     93.66 o 
   1  10   8     1814.17     1603.42    129.11 o 
   2  10   8      723.79      711.59     90.75 o 
   3  10   8      188.52      112.06     39.00 o 
 -10  11   8      190.19      185.88     44.80 o 
  -9  11   8       83.46       49.46     28.21 o 
  -8  11   8      718.70      676.89     59.77 o 
  -7  11   8      457.65      532.43     48.26 o 
  -6  11   8      131.59      176.09     24.98 o 
  -5  11   8      749.62      715.99     70.95 o 
  -4  11   8        7.35       16.78     17.64 o 
  -3  11   8      221.78      176.69     32.14 o 
  -2  11   8     1784.49     1680.66     72.99 o 
  -1  11   8       46.98       56.19     26.53 o 
   0  11   8      373.00      313.97     48.71 o 
   1  11   8     1705.89     1714.76     99.41 o 
   2  11   8     2520.44     2486.94    123.29 o 
   3  11   8       74.92      125.26     92.19 o 
 -10  12   8       57.24       56.22     44.13 o 
  -9  12   8       14.09       13.53     29.56 o 
  -8  12   8       12.28       13.27     23.48 o 
  -7  12   8      599.23      634.04     58.60 o 
  -6  12   8     1376.70     1392.53     54.80 o 
  -5  12   8      466.41      416.68     36.70 o 
  -4  12   8       53.48       46.69     20.32 o 
  -3  12   8        2.96        0.44     21.38 o 
  -2  12   8       30.64       18.04     23.27 o 
  -1  12   8      307.09      320.12     85.43 o 
   0  12   8      126.73      151.40     39.71 o 
   1  12   8       56.62       16.09     31.71 o 
   2  12   8      119.58      162.30     61.02 o 
  -9  13   8      135.88      149.67     40.46 o 
  -8  13   8        1.07       -3.13     29.72 o 
  -7  13   8       11.74       42.10     24.67 o 
  -6  13   8      119.84      110.20     23.24 o 
  -5  13   8       40.85       16.89     19.24 o 
  -4  13   8        0.92       19.86     19.46 o 
  -3  13   8      381.20      408.86     42.06 o 
  -2  13   8      402.67      409.65     85.74 o 
  -1  13   8      129.87       63.89     32.71 o 
   0  13   8      120.20      104.50     38.50 o 
   1  13   8      210.64      186.23     45.14 o 
   2  13   8       97.98       83.29     40.00 o 
  -9  14   8      357.90      398.90     57.59 o 
  -8  14   8       15.50       71.66     34.96 o 
  -7  14   8       28.40       58.28     31.64 o 
  -6  14   8        5.92       13.49     19.02 o 
  -5  14   8       58.86       65.23     23.40 o 
  -4  14   8      858.81      758.85     62.14 o 
  -3  14   8      491.99      462.71     54.90 o 
  -2  14   8       82.94       48.83     30.61 o 
  -1  14   8      202.37      198.85     44.21 o 
   0  14   8      554.67      605.77     74.56 o 
   1  14   8      131.94       97.43     39.43 o 
   2  14   8        7.29       14.36     38.72 o 
  -8  15   8       23.82       39.28     33.90 o 
  -7  15   8       75.31       22.84     30.90 o 
  -6  15   8        4.34      -16.41     31.47 o 
  -5  15   8        9.04       24.92     19.72 o 
  -4  15   8        1.08        9.34     23.22 o 
  -3  15   8      429.19      461.16     54.69 o 
  -2  15   8       13.96       10.08     36.33 o 
  -1  15   8      175.44      155.45     42.01 o 
   0  15   8     1033.64      867.74     78.70 o 
   1  15   8        0.50        7.48     33.63 o 
  -7  16   8      332.50      363.83     53.79 o 
  -6  16   8      265.85      301.96     58.13 o 
  -5  16   8       64.73       46.12     29.78 o 
  -4  16   8      169.50      175.14     72.36 o 
  -3  16   8      440.71      425.22     54.05 o 
  -2  16   8      230.40      247.67     53.84 o 
  -1  16   8      122.29       99.38     37.05 o 
   0  16   8      235.08      223.28     50.52 o 
  -7  17   8        8.35      -18.60     33.00 o 
  -6  17   8       37.45       86.81     63.85 o 
  -5  17   8       11.42      -19.38     37.74 o 
  -4  17   8       68.17       37.67     37.59 o 
  -3  17   8       10.58       50.43     33.76 o 
  -2  17   8      177.84      197.24     45.94 o 
  -1  17   8      288.93      291.40     51.45 o 
  -5  18   8      330.45      296.76     61.53 o 
  -4  18   8      735.22      898.98     92.42 o 
  -3  18   8      983.53     1333.06    158.70 o 
  -2  18   8      908.66     1103.27    139.23 o 
 -11   1   9      619.54      591.19     54.84 o 
 -10   1   9     1639.88     1792.71     86.53 o 
  -9   1   9     2360.51     2317.16     83.03 o 
  -8   1   9     2085.14     2178.61     89.68 o 
  -7   1   9      402.62      455.61     66.87 o 
  -6   1   9        9.88       10.05     74.62 o 
  -5   1   9     4091.08     4084.02    178.20 o 
  -4   1   9     2002.67     1974.53     78.58 o 
  -3   1   9     2248.66     2265.17     82.22 o 
  -2   1   9      522.59      607.91     48.68 o 
  -1   1   9      358.43      387.65     42.61 o 
   0   1   9     1592.16     1791.90     79.56 o 
   1   1   9     1533.14     1563.77     76.56 o 
   2   1   9      862.71      772.92    132.63 o 
   3   1   9       80.19       69.55     26.99 o 
 -11   2   9       19.24       30.43     27.64 o 
 -10   2   9       12.51       -4.40     20.34 o 
  -9   2   9        3.97       -1.25     19.98 o 
  -8   2   9      206.70      136.55     27.03 o 
  -7   2   9      707.02      794.52     77.43 o 
  -6   2   9      149.54      173.83     42.73 o 
  -5   2   9      879.82      809.68    105.09 o 
  -4   2   9      417.63      487.23     53.68 o 
  -3   2   9      732.39      825.11     60.62 o 
  -2   2   9     1432.35     1467.04     86.86 o 
  -1   2   9       82.81       42.39     22.56 o 
   0   2   9      833.39      719.82     63.64 o 
   1   2   9        3.82        8.40     23.61 o 
   2   2   9      207.81      238.15     34.51 o 
   3   2   9      356.23      356.46     41.71 o 
 -11   3   9      210.13      181.73     31.40 o 
 -10   3   9      374.89      377.60     58.94 o 
  -9   3   9       24.32       27.90     23.56 o 
  -8   3   9      368.41      385.86     37.31 o 
  -7   3   9       23.84       -1.77     26.97 o 
  -6   3   9      762.73      672.08     72.53 o 
  -5   3   9       87.38       67.68     28.66 o 
  -4   3   9      988.54      986.66     58.01 o 
  -3   3   9      891.43      990.08     59.13 o 
  -2   3   9     1170.22     1127.65     73.67 o 
  -1   3   9       86.88       40.27     29.42 o 
   0   3   9       34.13       34.59     27.40 o 
   1   3   9       75.54       57.35     25.87 o 
   2   3   9      136.02      113.18     29.06 o 
   3   3   9       17.40       34.40     24.78 o 
 -11   4   9      234.62      215.30     38.98 o 
 -10   4   9     1461.99     1431.74     72.29 o 
  -9   4   9      180.67      275.79     35.49 o 
  -8   4   9      655.28      634.74     45.13 o 
  -7   4   9      305.52      344.94     34.03 o 
  -6   4   9      652.33      628.41     89.54 o 
  -5   4   9        9.12        3.83     21.59 o 
  -4   4   9     1404.87     1447.21     67.87 o 
  -3   4   9      362.18      331.04     49.11 o 
  -2   4   9       19.85       -2.59     20.09 o 
  -1   4   9     1239.17     1174.06     64.84 o 
   0   4   9       96.60       98.80     27.70 o 
   1   4   9        8.99        0.53     19.58 o 
   2   4   9       51.00       28.15     24.09 o 
   3   4   9      217.80      247.44     64.55 o 
 -11   5   9       41.07       14.44     25.98 o 
 -10   5   9      109.73      117.35     31.15 o 
  -9   5   9      769.08      822.34     55.11 o 
  -8   5   9      145.80      230.63     33.14 o 
  -7   5   9      256.08      265.69     31.41 o 
  -6   5   9      189.30      119.99     33.05 o 
  -5   5   9      267.99      257.41     40.25 o 
  -4   5   9      895.03      906.08     65.77 o 
  -3   5   9      341.12      332.40     37.60 o 
  -2   5   9      174.68      149.53     30.40 o 
  -1   5   9       44.79       40.71     23.64 o 
   0   5   9     1313.40     1281.95    112.81 o 
   1   5   9      992.81     1092.86     60.06 o 
   2   5   9      252.03      235.02     35.69 o 
   3   5   9      220.01      183.40     35.01 o 
 -11   6   9      173.36      179.02     37.03 o 
 -10   6   9     1092.55     1085.81     82.50 o 
  -9   6   9      141.75      187.90     39.19 o 
  -8   6   9       60.79       52.62     23.38 o 
  -7   6   9      260.37      264.06     65.19 o 
  -6   6   9       12.82        0.63     17.47 o 
  -5   6   9        5.14       -8.15     22.55 o 
  -4   6   9      258.00      217.56     37.77 o 
  -3   6   9        0.12       -1.02     19.33 o 
  -2   6   9       74.32       89.76     26.01 o 
  -1   6   9      833.00      862.82     59.33 o 
   0   6   9     1767.98     1914.48     73.71 o 
   1   6   9      724.29      799.61     53.55 o 
   2   6   9      168.20      101.90     27.93 o 
   3   6   9        1.19       30.10     36.89 o 
 -11   7   9      878.98      951.02     78.89 o 
 -10   7   9      125.01      152.49     33.84 o 
  -9   7   9      764.28      849.11     57.12 o 
  -8   7   9       34.83       12.15     21.26 o 
  -7   7   9        2.31       14.73     19.36 o 
  -6   7   9      269.19      278.43     29.68 o 
  -5   7   9       62.15       81.25     23.66 o 
  -4   7   9     1613.76     1535.43     81.78 o 
  -3   7   9     1146.33     1208.75     65.06 o 
  -2   7   9      503.39      409.54     48.27 o 
  -1   7   9      432.41      436.08     40.21 o 
   0   7   9      225.69      227.65     44.22 o 
   1   7   9      266.01      215.86     33.45 o 
   2   7   9       27.46       40.10     25.52 o 
   3   7   9      345.05      222.02     53.13 o 
 -10   8   9       49.37      102.74     36.74 o 
  -9   8   9      139.09      146.76     31.76 o 
  -8   8   9        0.41      -11.06     22.01 o 
  -7   8   9       24.75        8.79     18.24 o 
  -6   8   9      550.48      527.22     35.10 o 
  -5   8   9      311.61      308.23     51.72 o 
  -4   8   9        1.69        2.77     20.59 o 
  -3   8   9      202.75      176.47     31.81 o 
  -2   8   9      546.75      510.17     42.51 o 
  -1   8   9      406.29      393.91     39.24 o 
   0   8   9       33.45       22.25     22.05 o 
   1   8   9      391.58      363.39     42.28 o 
   2   8   9      205.71      184.43     46.79 o 
 -10   9   9     1781.71     1810.12     84.40 o 
  -9   9   9     2760.72     2601.43     93.85 o 
  -8   9   9     2514.16     2502.54     88.20 o 
  -7   9   9     1457.73     1429.52     58.76 o 
  -6   9   9      965.44     1005.53     46.04 o 
  -5   9   9      396.12      400.61     35.21 o 
  -4   9   9     1844.99     1892.22     66.11 o 
  -3   9   9      416.72      492.62     51.11 o 
  -2   9   9      301.47      321.42     40.23 o 
  -1   9   9     1065.20     1076.11     77.12 o 
   0   9   9     1343.91     1482.35     70.29 o 
   1   9   9     1540.93     1589.04    112.04 o 
   2   9   9      828.46      976.55     89.14 o 
 -10  10   9       14.15       36.09     25.80 o 
  -9  10   9       81.08       55.39     28.51 o 
  -8  10   9      203.58      221.20     35.69 o 
  -7  10   9        2.76        4.51     18.70 o 
  -6  10   9      165.35      197.52     25.63 o 
  -5  10   9        0.21      -13.80     16.83 o 
  -4  10   9       47.87        7.87     19.00 o 
  -3  10   9      249.51      231.04     35.36 o 
  -2  10   9       60.58       33.51     24.75 o 
  -1  10   9       42.15       28.63     22.63 o 
   0  10   9      235.13      298.72     51.21 o 
   1  10   9       23.86       23.76     34.57 o 
   2  10   9      210.02       91.35     43.16 o 
  -9  11   9     1063.38     1128.47     67.48 o 
  -8  11   9      564.71      792.72     57.68 o 
  -7  11   9      136.63      153.40     37.95 o 
  -6  11   9     1311.15     1367.78     54.20 o 
  -5  11   9      990.55      917.98     51.05 o 
  -4  11   9     1050.86     1113.61     54.61 o 
  -3  11   9      831.21      859.96     58.82 o 
  -2  11   9        6.43       21.69     23.41 o 
  -1  11   9       11.10      -20.39     29.02 o 
   0  11   9      366.77      280.63     51.27 o 
   1  11   9      271.52      217.88     52.10 o 
  -9  12   9       28.00        8.59     30.85 o 
  -8  12   9      172.19      147.26     35.52 o 
  -7  12   9       22.44       21.61     25.11 o 
  -6  12   9      729.56      786.03     48.99 o 
  -5  12   9      392.32      412.12     38.61 o 
  -4  12   9       15.15       10.89     21.55 o 
  -3  12   9      197.94      187.51     50.68 o 
  -2  12   9       46.96       55.40     31.42 o 
  -1  12   9       26.65        4.02     28.30 o 
   0  12   9       95.83      100.44     39.52 o 
   1  12   9      115.10       90.65     40.83 o 
  -9  13   9       75.86      116.80     38.91 o 
  -8  13   9       62.75       45.85     28.65 o 
  -7  13   9        7.42      -13.92     23.71 o 
  -6  13   9       54.01       82.56     25.39 o 
  -5  13   9      184.00      145.30     28.39 o 
  -4  13   9      640.19      501.73     42.42 o 
  -3  13   9       94.65       26.94     31.13 o 
  -2  13   9       29.01       12.38     31.96 o 
  -1  13   9      231.27      145.41     42.25 o 
   0  13   9      220.06      176.84     72.16 o 
  -8  14   9       56.98       24.43     34.17 o 
  -7  14   9       14.61        7.73     24.99 o 
  -6  14   9      119.45      100.88     29.29 o 
  -5  14   9        0.05       -2.07     21.41 o 
  -4  14   9        0.10       -0.81     23.68 o 
  -3  14   9       14.38        7.10     30.53 o 
  -2  14   9       20.90      -24.60     29.86 o 
  -1  14   9       12.39      -18.03     29.38 o 
   0  14   9      160.95      130.46     91.61 o 
  -7  15   9      370.71      222.68     61.83 o 
  -6  15   9        1.78       34.69     25.99 o 
  -5  15   9       57.23       35.04     27.99 o 
  -4  15   9        1.12        7.08     26.12 o 
  -3  15   9      130.41      127.30     39.03 o 
  -2  15   9      107.80       72.30     37.45 o 
  -1  15   9       44.88       57.85     38.70 o 
  -6  16   9        0.10      -39.75     38.74 o 
  -5  16   9        1.86       -0.11     27.47 o 
  -4  16   9        0.31       10.73     27.71 o 
  -3  16   9       41.64       10.05     31.91 o 
  -2  16   9      431.35      420.39     60.50 o 
 -11   0  10      674.74      663.07    127.85 o 
 -10   0  10      942.44     1055.95    142.49 o 
  -9   0  10     1299.69     1243.49    145.36 o 
  -8   0  10     4744.27     4947.12    276.08 o 
  -7   0  10     2997.44     3158.80    205.62 o 
  -6   0  10     4173.47     4041.12    235.61 o 
  -5   0  10      192.50      166.74     44.75 o 
  -4   0  10      132.72      104.83     40.78 o 
  -3   0  10     1092.06     1126.68     93.93 o 
  -2   0  10     2224.75     2270.64    130.77 o 
  -1   0  10      764.01      845.06     88.42 o 
   0   0  10      117.10       62.69     40.13 o 
   1   0  10      587.20      737.27    148.51 o 
   2   0  10      699.30      854.45     97.50 o 
 -11   1  10       29.49       13.67     43.34 o 
 -10   1  10       49.93       27.72     37.98 o 
  -9   1  10      317.73      185.53     53.52 o 
  -8   1  10       50.16       98.15     38.99 o 
  -7   1  10      110.18      165.21     45.52 o 
  -6   1  10        8.05       12.08     29.90 o 
  -5   1  10     1277.94     1428.15     72.43 o 
  -4   1  10      648.14      627.08     51.96 o 
  -3   1  10      227.50      217.27     35.33 o 
  -2   1  10       17.70        6.28     22.83 o 
  -1   1  10      182.60      136.10     32.74 o 
   0   1  10       21.74       41.39     25.85 o 
   1   1  10       11.52       22.75     26.74 o 
   2   1  10      325.86      358.63     48.60 o 
 -11   2  10     1854.74     1856.57    132.46 o 
 -10   2  10     1027.30     1102.85    220.69 o 
  -9   2  10      220.77      202.55     51.73 o 
  -8   2  10      127.54      175.42     64.86 o 
  -7   2  10      264.15      197.93     48.22 o 
  -6   2  10     1396.51     1223.58     94.61 o 
  -5   2  10      192.62      232.26     71.69 o 
  -4   2  10        7.49        7.81     21.03 o 
  -3   2  10     1327.26     1415.51     73.23 o 
  -2   2  10      435.56      461.52     55.51 o 
  -1   2  10     2035.89     2144.39     90.81 o 
   0   2  10      440.72      375.79     45.37 o 
   1   2  10        1.57       -2.30     25.71 o 
   2   2  10       27.33        4.98     29.88 o 
 -11   3  10       41.68       65.73     66.08 o 
 -10   3  10      341.37      373.92     66.05 o 
  -9   3  10      331.97      339.80     63.16 o 
  -8   3  10     1101.82     1078.28     94.23 o 
  -7   3  10      159.91      134.59     68.37 o 
  -6   3  10      502.78      458.35     54.64 o 
  -5   3  10       31.73        2.03     28.17 o 
  -4   3  10      525.98      488.59     57.97 o 
  -3   3  10      869.82      887.92     92.02 o 
  -2   3  10     1081.08     1162.66     68.66 o 
  -1   3  10      205.39      296.84     41.39 o 
   0   3  10      400.35      375.09     47.19 o 
   1   3  10      124.96      133.23     31.35 o 
   2   3  10      241.07      303.67     41.43 o 
 -11   4  10       35.84       54.94     45.44 o 
 -10   4  10      119.35      126.11     47.43 o 
  -9   4  10      115.91      110.91     48.86 o 
  -8   4  10      231.53      173.92     48.55 o 
  -7   4  10      774.63      731.98     80.66 o 
  -6   4  10      130.54      175.54     40.77 o 
  -5   4  10      164.49      248.13     60.38 o 
  -4   4  10      144.84       90.25     38.85 o 
  -3   4  10        1.93        7.77     21.46 o 
  -2   4  10      303.46      258.38     56.35 o 
  -1   4  10        2.70       32.61     30.67 o 
   0   4  10      122.57      149.50     35.20 o 
   1   4  10       63.97       33.54     25.21 o 
   2   4  10      478.14      414.54     52.94 o 
 -10   5  10      131.74      125.17     48.70 o 
  -9   5  10        7.17       97.75     61.41 o 
  -8   5  10       24.99        8.37     31.98 o 
  -7   5  10       97.52      100.66     39.98 o 
  -6   5  10       11.63       -4.05     23.76 o 
  -5   5  10        3.70       22.95     26.08 o 
  -4   5  10      372.63      344.65     48.44 o 
  -3   5  10        1.49        3.76     21.09 o 
  -2   5  10      412.84      483.14     48.55 o 
  -1   5  10        7.16        2.31     22.92 o 
   0   5  10       40.29       35.23     22.28 o 
   1   5  10       37.82       36.75     25.53 o 
 -10   6  10       94.58      109.51     48.35 o 
  -9   6  10       88.35       10.33     39.92 o 
  -8   6  10      603.22      610.56     76.60 o 
  -7   6  10      581.82      533.19     72.40 o 
  -6   6  10        5.19       -7.27     24.02 o 
  -5   6  10       46.65       85.78     31.99 o 
  -4   6  10       90.50       42.82     29.22 o 
  -3   6  10       88.12       48.64     25.05 o 
  -2   6  10      541.58      416.87     46.16 o 
  -1   6  10       43.48       50.00     22.56 o 
   0   6  10        4.01      -22.50     22.30 o 
   1   6  10      334.64      389.99     55.40 o 
 -10   7  10      414.61      550.45     80.77 o 
  -9   7  10      315.88      299.33     76.91 o 
  -8   7  10      505.76      546.76    156.05 o 
  -7   7  10       17.38      -16.72     28.78 o 
  -6   7  10      213.44      217.15     41.19 o 
  -5   7  10      143.42      163.22     38.63 o 
  -4   7  10        5.82       22.34     27.33 o 
  -3   7  10      476.84      506.07     49.55 o 
  -2   7  10        5.46       14.68     19.11 o 
  -1   7  10      128.91      118.20     27.98 o 
   0   7  10       47.46       50.83     25.62 o 
   1   7  10      272.14      305.80     39.75 o 
 -10   8  10     2377.02     2471.26    129.45 o 
  -9   8  10      525.97      531.22    124.26 o 
  -8   8  10      339.36      334.83     61.73 o 
  -7   8  10      954.16     1016.22     72.31 o 
  -6   8  10      749.45      742.63    103.24 o 
  -5   8  10      296.97      363.82     65.80 o 
  -4   8  10     1134.99     1131.38     67.94 o 
  -3   8  10      181.06      271.25     39.39 o 
  -2   8  10     1087.76     1006.84     58.40 o 
  -1   8  10     1133.71     1120.04     62.17 o 
   0   8  10      288.69      283.92     39.55 o 
   1   8  10      132.02       82.59     40.86 o 
  -9   9  10       21.28       21.09     42.62 o 
  -8   9  10       19.73      -26.66     81.79 o 
  -7   9  10      187.35      171.96     87.27 o 
  -6   9  10        1.63      -13.39     23.83 o 
  -5   9  10      126.40      123.51     37.34 o 
  -4   9  10      698.97      704.29     56.74 o 
  -3   9  10        0.34        9.76     23.84 o 
  -2   9  10       14.51       20.38     25.20 o 
  -1   9  10      130.12      162.36     31.66 o 
   0   9  10      211.32      107.84     41.64 o 
  -9  10  10     1508.19     1552.87    102.72 o 
  -8  10  10     2067.22     2003.50    126.49 o 
  -7  10  10     4344.54     4505.01    145.96 o 
  -6  10  10     1434.47     1580.70     77.38 o 
  -5  10  10      848.01      784.68     71.45 o 
  -4  10  10      112.51      130.96     32.05 o 
  -3  10  10      400.86      315.40     57.20 o 
  -2  10  10      615.03      472.72     81.85 o 
  -1  10  10      152.98      152.73     43.22 o 
   0  10  10      109.82      111.64     49.85 o 
  -9  11  10      103.94      144.38     46.70 o 
  -8  11  10       15.89       51.36     43.00 o 
  -7  11  10      145.14      159.13     40.75 o 
  -6  11  10     1141.15     1158.02     76.97 o 
  -5  11  10      285.57      380.48     44.86 o 
  -4  11  10      889.00      795.15     60.32 o 
  -3  11  10       44.61       52.78     28.16 o 
  -2  11  10        9.70       16.78     32.21 o 
  -1  11  10        0.44      -17.28     33.40 o 
   0  11  10        7.79      -28.45     31.60 o 
  -8  12  10        2.71       -6.64     28.77 o 
  -7  12  10        2.17      -14.73     34.37 o 
  -6  12  10       68.35       29.87     26.67 o 
  -5  12  10       85.35      140.03     39.29 o 
  -4  12  10      631.79      695.40    104.90 o 
  -3  12  10      377.97      468.42     62.75 o 
  -2  12  10     1535.97     1670.48    126.68 o 
  -1  12  10      275.53      259.04     53.17 o 
  -7  13  10      100.62      160.71     50.47 o 
  -6  13  10        3.57       22.24     28.03 o 
  -5  13  10      132.30      142.05     33.98 o 
  -4  13  10      294.82      257.99     41.23 o 
  -3  13  10        0.24      -37.76     28.69 o 
  -2  13  10      177.00      187.50     47.39 o 
  -6  14  10      515.65      486.86     52.71 o 
  -5  14  10       14.47       15.87     27.79 o 
  -4  14  10      172.38      197.99     49.44 o 
  -3  14  10        5.56       28.43     47.24 o 
 -10   1  11     1022.33      936.62    101.84 o 
  -9   1  11     1563.10     1485.74    153.82 o 
  -8   1  11      841.41     1009.02     96.58 o 
  -7   1  11     1449.26     1497.04    111.96 o 
  -6   1  11     1062.61      914.54     91.49 o 
  -5   1  11     1274.35     1343.15    135.64 o 
  -4   1  11     2703.40     2559.22    102.19 o 
  -3   1  11       16.72       33.85     27.67 o 
  -2   1  11       43.61       -4.30     24.08 o 
  -1   1  11      388.09      453.85     51.85 o 
   0   1  11      417.79      464.25     54.65 o 
 -10   2  11       99.74      177.62     55.94 o 
  -9   2  11      238.04      225.19     56.97 o 
  -8   2  11        2.02       18.44     33.65 o 
  -7   2  11        1.99      -13.04     30.40 o 
  -6   2  11      591.35      537.33     61.99 o 
  -5   2  11      143.08       92.36     48.75 o 
  -4   2  11       21.04       16.26     25.33 o 
  -3   2  11      275.29      309.09     43.18 o 
  -2   2  11       12.29       -3.80     24.27 o 
  -1   2  11      763.38      657.93     59.00 o 
   0   2  11      288.89      316.08     46.90 o 
 -10   3  11     1639.60     1592.49    140.48 o 
  -9   3  11      348.10      363.35     66.93 o 
  -8   3  11      281.64      276.20     56.83 o 
  -7   3  11      138.43       77.56     42.43 o 
  -6   3  11       60.01       91.15     36.00 o 
  -5   3  11       53.19       71.98     32.69 o 
  -4   3  11      448.90      486.74     58.99 o 
  -3   3  11     1031.50     1071.78     70.71 o 
  -2   3  11       22.70        7.20     25.14 o 
  -1   3  11      135.74      111.65     34.12 o 
   0   3  11        2.10      -20.78     27.82 o 
 -10   4  11       53.48       32.58     40.11 o 
  -9   4  11      357.48      280.44    103.31 o 
  -8   4  11      510.54      475.34     72.82 o 
  -7   4  11      158.30       91.39     58.69 o 
  -6   4  11      209.39      218.71     43.22 o 
  -5   4  11        7.23       38.17     30.69 o 
  -4   4  11      437.73      413.53     48.41 o 
  -3   4  11       86.51       54.13     28.36 o 
  -2   4  11      380.30      377.43     54.04 o 
  -1   4  11      160.59      114.79     34.25 o 
   0   4  11      649.96      609.48     58.78 o 
 -10   5  11      348.61      376.19     71.01 o 
  -9   5  11       79.40       28.52     39.18 o 
  -8   5  11        2.18        9.82     40.68 o 
  -7   5  11      701.51      617.65     80.61 o 
  -6   5  11     1256.54     1232.79    110.44 o 
  -5   5  11     1430.74     1354.99     90.98 o 
  -4   5  11       17.17       49.58     32.02 o 
  -3   5  11      212.59      127.55     53.84 o 
  -2   5  11       62.40       51.01     29.68 o 
  -1   5  11        6.95       17.47     24.32 o 
   0   5  11        7.04       -3.94     26.56 o 
  -9   6  11      422.83      371.33    153.03 o 
  -8   6  11     1450.31     1842.45    146.58 o 
  -7   6  11      422.84      382.13     66.13 o 
  -6   6  11       59.31       52.19     32.29 o 
  -5   6  11       49.25       53.31     31.17 o 
  -4   6  11       32.93       65.30     33.41 o 
  -3   6  11       48.58       32.72     27.81 o 
  -2   6  11       50.35       62.91     26.85 o 
  -1   6  11      111.73       88.16     29.37 o 
  -9   7  11     1680.64     1814.22    127.13 o 
  -8   7  11      523.01      537.35     80.86 o 
  -7   7  11      116.75      113.15     56.97 o 
  -6   7  11        8.09       -9.98     34.58 o 
  -5   7  11      216.15      221.83     44.17 o 
  -4   7  11      144.18      180.51     43.33 o 
  -3   7  11      526.59      510.40     46.95 o 
  -2   7  11      378.23      382.98     47.53 o 
  -1   7  11      121.89      119.63     31.86 o 
  -9   8  11      132.69       57.63     50.80 o 
  -8   8  11        0.90       34.63     40.72 o 
  -7   8  11       24.42        9.45     31.82 o 
  -6   8  11      138.07       65.98     57.16 o 
  -5   8  11      120.69      152.75     34.89 o 
  -4   8  11      429.55      475.56     52.01 o 
  -3   8  11       12.09       26.47     29.76 o 
  -2   8  11      273.79      247.78     37.57 o 
  -1   8  11       54.57       27.82     27.80 o 
  -8   9  11     1721.68     1598.13    127.85 o 
  -7   9  11      916.57     1017.81     78.95 o 
  -6   9  11     1955.35     2110.62     92.96 o 
  -5   9  11     2047.52     2146.73     95.05 o 
  -4   9  11      367.07      365.84     49.29 o 
  -3   9  11      560.34      541.86     70.99 o 
  -2   9  11      101.59      137.71     37.41 o 
  -8  10  11       14.63        2.89     37.02 o 
  -7  10  11        3.12       -1.13     39.14 o 
  -6  10  11        9.72      -19.66     24.44 o 
  -5  10  11      718.41      667.38     60.52 o 
  -4  10  11      206.95      154.93     38.36 o 
  -3  10  11       71.66       68.03     60.14 o 
  -2  10  11       14.63       18.83     29.91 o 
  -7  11  11      318.85      393.25     54.94 o 
  -6  11  11      358.64      322.22     72.36 o 
  -5  11  11     1108.45     1181.63     74.39 o 
  -4  11  11      789.43      853.58     91.87 o 
  -3  11  11       34.10       36.31     31.38 o 
  -6  12  11       84.03       83.89     33.13 o 
  -5  12  11      228.31      211.14     41.25 o 
  -4  12  11      707.31      776.04     65.55 o 
  -9   0  12      558.01      572.24    119.53 o 
  -8   0  12      210.50      168.60     76.62 o 
  -7   0  12     1448.96     1229.43    156.26 o 
  -6   0  12     1205.52     1149.93    154.40 o 
  -5   0  12     2120.54     2422.83    150.20 o 
  -4   0  12     1311.14     1264.65    113.08 o 
  -3   0  12      676.00      780.58    116.51 o 
  -2   0  12     1435.36     1759.14    133.68 o 
  -9   1  12        4.69      -17.30     36.93 o 
  -8   1  12        1.69       31.14     40.54 o 
  -7   1  12       41.57      -11.47     36.81 o 
  -6   1  12       25.20       37.25     38.45 o 
  -5   1  12        0.61        8.48     27.15 o 
  -4   1  12      765.28      880.65     69.13 o 
  -3   1  12      190.86      227.39     42.70 o 
  -2   1  12      156.18      175.80     40.36 o 
  -9   2  12     1194.83     1217.98    111.68 o 
  -8   2  12     2244.39     2218.42    306.21 o 
  -7   2  12      606.42      637.59    144.71 o 
  -6   2  12      166.00      167.92     45.84 o 
  -5   2  12        4.04       41.43     28.22 o 
  -4   2  12        2.70        3.06     27.59 o 
  -3   2  12      295.17      344.68     49.23 o 
  -2   2  12     1298.47     1251.76     93.48 o 
  -9   3  12        0.76       14.33     49.65 o 
  -8   3  12      592.15      536.96     90.69 o 
  -7   3  12     1155.04     1366.75    230.80 o 
  -6   3  12      503.21      602.51     68.96 o 
  -5   3  12       59.69       92.04     37.23 o 
  -4   3  12      140.75      111.56     36.67 o 
  -3   3  12        4.86       22.26     30.17 o 
  -2   3  12        0.05       43.04     31.97 o 
  -8   4  12       81.78      -17.98     36.22 o 
  -7   4  12       30.89       30.81     92.41 o 
  -6   4  12      198.70      172.00     49.29 o 
  -5   4  12      132.15      186.64     44.98 o 
  -4   4  12      720.36      767.34     65.80 o 
  -3   4  12      390.66      401.12     52.41 o 
  -8   5  12       31.96       10.11     41.03 o 
  -7   5  12        0.01       47.56     40.54 o 
  -6   5  12      337.52      426.75     60.66 o 
  -5   5  12        0.33        7.85     31.50 o 
  -4   5  12        0.87      -15.98     29.39 o 
  -3   5  12       10.41       -1.05     27.70 o 
  -8   6  12        4.12      -46.08     34.39 o 
  -7   6  12      326.62      316.05     75.69 o 
  -6   6  12      228.68      245.55     51.33 o 
  -5   6  12      259.19      341.13     56.61 o 
  -4   6  12      549.11      461.44     99.80 o 
  -3   6  12      470.01      341.56     48.40 o 
  -7   7  12      352.38      203.80     84.23 o 
  -6   7  12      537.85      623.47     71.49 o 
  -5   7  12      344.02      446.92     63.09 o 
  -4   7  12       22.84       44.69     32.14 o 
  -6   8  12      485.08      525.11     56.29 o 
  -5   8  12      228.51      266.53     44.94 o 
                                                 
